# Supplementary material for: Nitrogen starvation causes lipid remodeling in Rhodotorula toruloides
Source: Microb Cell Fact. 2024 May 17;23:141. doi: 10.1186/s12934-024-02414-0 (PMC11102182; doi:10.1186/s12934-024-02414-0)
Supplement: Supplementary file 2 — Additional file 2. Table S1. Clustering identities of the listed mRNA. [file 12934_2024_2414_MOESM2_ESM.xlsx]

## Sheet: Sheet1
geneID	#	Protein names	proteinId	ecNum	definition	pathway	pathway_class	pathway_type	Cer	DG	LPC	LPE	PC	PE	PG	PI	IPC	TG	RNA-seq Cluster ID	Multi-omics Cluster ID
mRNA_7110	6791	HMMPfam-Zinc-binding dehydrogenase-PF00107,HMMPfam-Alcohol dehydrogenase GroES-like domain-PF08240,SMART-Enoylreductase-SM00829,SUPERFAMILY--SSF50129,SUPERFAMILY--SSF51735	15478	1.1.1.1	Alcohol dehydrogenase.	Bile acid biosynthesis	Lipid Metabolism	METABOLIC	-0.49106	0.710166	-0.422786	-0.651711	-0.791131	-0.812145	-0.794447	-0.474346	-0.533001	0.914715	C3	P2
mRNA_174	167	HMMPfam-Glyoxal oxidase N-terminus-PF07250,HMMPfam-Domain of unknown function (DUF1929)-PF09118,SUPERFAMILY--SSF50965,SUPERFAMILY--SSF81296	8542	1.1.3.9	Galactose oxidase.	Galactose metabolism	Carbohydrate Metabolism	METABOLIC	-0.593325	0.637777	-0.456648	-0.610637	-0.840474	-0.806961	-0.754009	-0.567486	-0.68054	0.887663	C3	P2
mRNA_5040	4794	K11987 PTGS2, COX2 prostaglandin-endoperoxide synthase 2	13408	1.14.99.1	Prostaglandin-endoperoxide synthase.	Prostaglandin and leukotriene metabolism	Metabolism of Complex Lipids	METABOLIC	-0.757199	0.501617	-0.58267	-0.67963	-0.924013	-0.889273	-0.820308	-0.676757	-0.768331	0.870445	C3	P2
mRNA_6937	6620	K03781 katE, CAT, catB, srpA catalase	15305	1.11.1.6	Catalase.	Tryptophan metabolism	Amino Acid Metabolism	METABOLIC	-0.351608	0.805658	-0.135713	-0.308301	-0.604802	-0.546452	-0.511227	-0.34453	-0.552541	0.869244	C3	P2
mRNA_144	138	K00698 CHS1 chitin synthase	8512	2.4.1.16	Chitin synthase.	Aminosugars metabolism	Metabolism of Complex Carbohydrates	METABOLIC	-0.574478	0.635768	-0.448223	-0.641108	-0.819325	-0.819184	-0.787209	-0.465532	-0.600876	0.864772	C3	P2
mRNA_5423	5167	K01426 E3.5.1.4, amiE amidase	13791	3.5.1.4	Amidase.	Tryptophan metabolism	Amino Acid Metabolism	METABOLIC	-0.350625	0.729847	-0.384362	-0.521333	-0.702077	-0.681009	-0.65118	-0.396349	-0.476174	0.859125	C3	P2
mRNA_3508	3319	K00273 DAO, aao D-amino-acid oxidase	11876	1.4.3.3	D-amino acid oxidase.	Arginine and proline metabolism	Amino Acid Metabolism	METABOLIC	-0.763063	0.448069	-0.711278	-0.7051	-0.956786	-0.902992	-0.809746	-0.741801	-0.796668	0.850537	C3	P2
mRNA_2617	2484	HMMPfam-Carbonic anhydrase-PF00484,SMART-Carbonic anhydrase-SM00947,SUPERFAMILY--SSF53056	10985	4.2.1.1	Carbonate dehydratase.	Nitrogen metabolism	Energy Metabolism	METABOLIC	-0.407413	0.680986	-0.360609	-0.421826	-0.709112	-0.615411	-0.543117	-0.478892	-0.623375	0.840809	C3	P2
mRNA_1936	1836	K07424 CYP3A cytochrome P450, family 3, subfamily A	10304	1.14.13.12	Benzoate 4-monooxygenase.	Benzoate degradation via CoA ligation	Biodegradation of Xenobiotics	METABOLIC	-0.731365	0.482061	-0.599504	-0.677206	-0.900372	-0.879373	-0.805503	-0.644004	-0.71627	0.839216	C3	P2
mRNA_6692	6384	KOG3888 Gamma-butyrobetaine,2-oxoglutarate dioxygenase	15060	1.14.11.1	Gamma-butyrobetaine,2-oxoglutarate dioxygenase.	Lysine degradation	Amino Acid Metabolism	METABOLIC	-0.484935	0.567934	-0.481172	-0.535051	-0.798735	-0.703606	-0.63537	-0.659505	-0.709026	0.835906	C3	P2
mRNA_45	42	SUPERFAMILY--SSF51445	8413	3.2.1.78	Mannan endo-1,4-beta-mannosidase.	Fructose and mannose metabolism	Carbohydrate Metabolism	METABOLIC	-0.290077	0.824505	-0.15305	-0.367428	-0.559591	-0.564682	-0.552814	-0.144874	-0.40244	0.830062	C3	P2
mRNA_1661	1574	K13979 yahK uncharacterized zinc-type alcohol dehydrogenase-like protein	10029	1.1.1.2	Alcohol dehydrogenase (NADP+).	Caprolactam degradation	Biodegradation of Xenobiotics	METABOLIC	-0.799009	0.402637	-0.628506	-0.748025	-0.94393	-0.932404	-0.875143	-0.726719	-0.759025	0.827052	C3	P2
mRNA_4228	4016	K00995 pgsA, PGS1 CDP-diacylglycerol--glycerol-3-phosphate 3-phosphatidyltransferase	12596	2.7.8.5	CDP-diacylglycerol--glycerol-3-phosphate 3-phosphatidyltransferase.	Glycerolipid metabolism	Metabolism of Complex Lipids	METABOLIC	-0.634356	0.482556	-0.597415	-0.734808	-0.869643	-0.875199	-0.824347	-0.563528	-0.619885	0.821372	C3	P2
mRNA_5949	5671	K01046 E3.1.1.3 triacylglycerol lipase	14317	3.1.1.3	Triacylglycerol lipase.	Glycerolipid metabolism	Metabolism of Complex Lipids	METABOLIC	-0.809539	0.397682	-0.647746	-0.721935	-0.9454	-0.92552	-0.859069	-0.722883	-0.774158	0.821083	C3	P2
mRNA_738	693	K06606 iolI 2-keto-myo-inositol isomerase	9106	1.13.11.27	4-hydroxyphenylpyruvate dioxygenase.	Tyrosine metabolism	Amino Acid Metabolism	METABOLIC	-0.0825484	0.888233	-0.145279	-0.32268	-0.475867	-0.452716	-0.439509	-0.129652	-0.314903	0.81897	C3	P2
mRNA_3507	3318	K12251 aguB N-carbamoylputrescine amidase	11875	3.5.1.53	N-carbamoylputrescine amidase.	Arginine and proline metabolism	Amino Acid Metabolism	METABOLIC	-0.766533	0.398027	-0.736357	-0.728624	-0.954316	-0.911375	-0.825089	-0.734594	-0.761315	0.815661	C3	P2
mRNA_1640	1553	KOG1208 Dehydrogenases with different specificities (related to short-chain alcohol dehydrogenases)	10008	1.1.1.-	With NAD(+) or NADP(+) as acceptor.	Bile acid biosynthesis	Lipid Metabolism	METABOLIC	-0.839218	0.409984	-0.610546	-0.578344	-0.908908	-0.844584	-0.7448	-0.709687	-0.833461	0.813138	C3	P2
mRNA_3918	3718	KOG0024 Sorbitol dehydrogenase	12286	1.1.1.-	With NAD(+) or NADP(+) as acceptor.	Bile acid biosynthesis	Lipid Metabolism	METABOLIC	-0.714013	0.438249	-0.607879	-0.676188	-0.896802	-0.868031	-0.81065	-0.720063	-0.73423	0.8124	C3	P2
mRNA_3282	3107	KOG0023 Alcohol dehydrogenase, class V	11650	1.1.1.1	Alcohol dehydrogenase.	Bile acid biosynthesis	Lipid Metabolism	METABOLIC	-0.447304	0.716906	-0.303623	-0.404624	-0.636775	-0.631021	-0.587929	-0.241409	-0.469036	0.809759	C3	P2
mRNA_4980	4737	K07432 ALG13 beta-1,4-N-acetylglucosaminyltransferase	13348	2.4.1.141	N-acetylglucosaminyldiphosphodolichol N-acetylglucosaminyltransferase.	N-Glycans biosynthesis	Metabolism of Complex Carbohydrates	METABOLIC	-0.720241	0.446938	-0.568269	-0.717039	-0.872128	-0.894788	-0.845789	-0.585321	-0.642876	0.809104	C3	P2
mRNA_3431	3245	K11155 DGAT1 diacylglycerol O-acyltransferase 1	11799	2.3.1.26	Sterol O-acyltransferase.	Bile acid biosynthesis	Lipid Metabolism	METABOLIC	-0.39636	0.579436	-0.527335	-0.605306	-0.76906	-0.728934	-0.690741	-0.596494	-0.554701	0.807996	C3	P2
mRNA_2551	2419	K00799 GST, gst glutathione S-transferase	10919	2.5.1.18	Glutathione transferase.	Glutathione metabolism	Metabolism of Other Amino Acids	METABOLIC	-0.792954	0.388598	-0.67386	-0.564736	-0.915793	-0.811057	-0.684327	-0.783339	-0.88992	0.805898	C3	P2
mRNA_5655	5388	K01115 PLD1_2 phospholipase D1/2	14023	3.1.4.4	Phospholipase D.	Phospholipid degradation	Metabolism of Complex Lipids	METABOLIC	-0.47539	0.53157	-0.518254	-0.800498	-0.822304	-0.875715	-0.890733	-0.576245	-0.476027	0.804062	C3	P2
mRNA_5790	5521	K01054 MGLL acylglycerol lipase	14158	3.1.1.23	Acylglycerol lipase.	Glycerolipid metabolism	Metabolism of Complex Lipids	METABOLIC	-0.76851	0.369698	-0.640482	-0.793654	-0.944697	-0.954523	-0.916782	-0.735478	-0.710572	0.802699	C3	P2
mRNA_2116	2007	K01184 E3.2.1.15 polygalacturonase	10484	3.2.1.67	Galacturan 1,4-alpha-galacturonidase.	Starch and sucrose metabolism	Metabolism of Complex Carbohydrates	METABOLIC	-0.243456	0.768664	-0.153342	-0.385126	-0.577716	-0.546861	-0.539314	-0.333747	-0.444263	0.802183	C3	P2
mRNA_7669	7319	K06134 COQ7 ubiquinone biosynthesis monooxygenase Coq7	16037	1.14.13.-	With NADH or NADPH as one donor, and incorporation of one atom	Methane metabolism	Energy Metabolism	METABOLIC	-0.701211	0.543035	-0.417151	-0.510666	-0.753907	-0.758573	-0.708803	-0.445303	-0.626832	0.800976	C3	P2
mRNA_160	154	K05349 bglX beta-glucosidase	8528	3.2.1.21	Beta-glucosidase.	Starch and sucrose metabolism	Metabolism of Complex Carbohydrates	METABOLIC	-0.285349	0.788117	-0.0988561	-0.253752	-0.5448	-0.47268	-0.437878	-0.302815	-0.513758	0.800845	C3	P2
mRNA_3594	3402	K01555 FAH, fahA fumarylacetoacetase	11962	3.7.1.2	Fumarylacetoacetase.	Tyrosine metabolism	Amino Acid Metabolism	METABOLIC	-0.35816	0.624106	-0.3742	-0.744947	-0.72515	-0.804864	-0.845097	-0.440174	-0.353819	0.800716	C3	P2
mRNA_977	923	KOG1378 Purple acid phosphatase	9345	3.1.3.2	Acid phosphatase.	gamma-Hexachlorocyclohexane degradation	Biodegradation of Xenobiotics	METABOLIC	-0.350148	0.648001	-0.222982	-0.534515	-0.672281	-0.686974	-0.713788	-0.438274	-0.447369	0.799511	C3	P2
mRNA_2667	2534	K05535 MNN2 alpha 1,2-mannosyltransferase	11035	2.4.1.-	Hexosyltransferases.	O-Glycans biosynthesis	Metabolism of Complex Carbohydrates	METABOLIC	-0.683053	0.522227	-0.397413	-0.599168	-0.80979	-0.821601	-0.789651	-0.49554	-0.632157	0.79644	C3	P2
mRNA_3499	3310	K00231 PPOX, hemY oxygen-dependent protoporphyrinogen oxidase	11867	1.3.3.4	Protoporphyrinogen oxidase.	Porphyrin and chlorophyll metabolism	Metabolism of Cofactors and Vitamins	METABOLIC	-0.502246	0.655577	-0.38717	-0.58094	-0.701863	-0.732288	-0.698049	-0.288228	-0.475714	0.796046	C3	P2
mRNA_4555	4328	KOG3855 Monooxygenase involved in coenzyme Q (ubiquinone) biosynthesis	12923	1.14.13.7	Phenol 2-monooxygenase.	gamma-Hexachlorocyclohexane degradation	Biodegradation of Xenobiotics	METABOLIC	-0.502458	0.521581	-0.457667	-0.786878	-0.803279	-0.881546	-0.916416	-0.529797	-0.441776	0.7925	C3	P2
mRNA_2418	2295	HMMPfam-Cellulase (glycosyl hydrolase family 5)-PF00150,SUPERFAMILY--SSF51445	10786	3.2.1.78	Mannan endo-1,4-beta-mannosidase.	Fructose and mannose metabolism	Carbohydrate Metabolism	METABOLIC	-0.659882	0.484099	-0.560937	-0.325147	-0.770013	-0.595801	-0.425927	-0.629536	-0.865374	0.790694	C3	P2
mRNA_6208	5913	K00006 GPD1 glycerol-3-phosphate dehydrogenase (NAD+)	14576	1.1.1.8	Glycerol-3-phosphate dehydrogenase (NAD+).	Glycerolipid metabolism	Metabolism of Complex Lipids	METABOLIC	-0.309376	0.660364	-0.354787	-0.59062	-0.676354	-0.68892	-0.695797	-0.440317	-0.42617	0.790483	C3	P2
mRNA_8116	7745	K00949 thiN, TPK1, THI80 thiamine pyrophosphokinase	16484	2.7.6.2	Thiamine pyrophosphokinase.	Thiamine metabolism	Metabolism of Cofactors and Vitamins	METABOLIC	-0.812009	0.430487	-0.535828	-0.582297	-0.859277	-0.824077	-0.735194	-0.59202	-0.763391	0.787758	C3	P2
mRNA_5445	5188	K07513 ACAA1 acetyl-CoA acyltransferase 1	13813	2.3.1.16	Acetyl-CoA C-acyltransferase.	Benzoate degradation via hydroxylation	Biodegradation of Xenobiotics	METABOLIC	-0.728204	0.376353	-0.611746	-0.801944	-0.922428	-0.950899	-0.930397	-0.714368	-0.656084	0.785829	C3	P2
mRNA_260	250	KOG2534 DNA polymerase IV (family X)	8628	2.7.7.7	DNA-directed DNA polymerase.	Purine metabolism	Nucleotide Metabolism	METABOLIC	-0.823222	0.342818	-0.677887	-0.754046	-0.951019	-0.940671	-0.878751	-0.731655	-0.761097	0.78524	C3	P2
mRNA_6485	6179	K00826 E2.6.1.42, ilvE branched-chain amino acid aminotransferase	14853	2.6.1.42	Branched-chain amino acid aminotransferase.	Valine, leucine and isoleucine biosynthesis	Amino Acid Metabolism	METABOLIC	-0.607212	0.415612	-0.63151	-0.866689	-0.894133	-0.950533	-0.953075	-0.66569	-0.540912	0.784157	C3	P2
mRNA_1975	1873	K12350 SMPD1, ASM sphingomyelin phosphodiesterase	10343	3.1.4.12	Sphingomyelin phosphodiesterase.	Sphingophospholipid biosynthesis	Metabolism of Complex Lipids	METABOLIC	-0.506077	0.462795	-0.61521	-0.726795	-0.852679	-0.845354	-0.814506	-0.663627	-0.569128	0.777482	C3	P2
mRNA_4117	3909	K15728 LPIN phosphatidate phosphatase LPIN	12485	3.1.3.4	Phosphatidate phosphatase.	Phospholipid degradation	Metabolism of Complex Lipids	METABOLIC	-0.624853	0.391131	-0.63442	-0.855664	-0.899887	-0.947428	-0.942236	-0.69556	-0.576047	0.777356	C3	P2
mRNA_7614	7264	K14156 CHK choline/ethanolamine kinase	15982	2.7.1.32	Choline kinase.	Glycerolipid metabolism	Metabolism of Complex Lipids	METABOLIC	-0.84421	0.26899	-0.770947	-0.773916	-0.992608	-0.942385	-0.852372	-0.850254	-0.834154	0.776899	C3	P2
mRNA_334	322	K00938 E2.7.4.2, mvaK2 phosphomevalonate kinase	8702	2.7.4.2	Phosphomevalonate kinase.	Sterol biosynthesis	Lipid Metabolism	METABOLIC	-0.573817	0.404209	-0.650928	-0.524868	-0.840012	-0.689021	-0.566779	-0.770453	-0.808391	0.77666	C3	P2
mRNA_5194	4943	K00002 AKR1A1, adh alcohol dehydrogenase (NADP+)	13562	1.1.1.2	Alcohol dehydrogenase (NADP+).	Caprolactam degradation	Biodegradation of Xenobiotics	METABOLIC	-0.819016	0.382128	-0.632921	-0.728344	-0.920404	-0.921726	-0.858471	-0.679082	-0.729707	0.776344	C3	P2
mRNA_377	363	KOG1515 Arylacetamide deacetylase	8745	3.1.1.-	Carboxylic ester hydrolases.	2,4-Dichlorobenzoate degradation	Biodegradation of Xenobiotics	METABOLIC	-0.823473	0.30227	-0.609106	-0.632761	-0.911422	-0.850138	-0.770161	-0.811782	-0.843799	0.773955	C3	P2
mRNA_5488	5229	K01078 E3.1.3.2 acid phosphatase	13856	3.1.3.2	Acid phosphatase.	gamma-Hexachlorocyclohexane degradation	Biodegradation of Xenobiotics	METABOLIC	-0.519861	0.437113	-0.575725	-0.834046	-0.856591	-0.900601	-0.909216	-0.671607	-0.515037	0.771	C3	P2
mRNA_284	273	K01762 ACS 1-aminocyclopropane-1-carboxylate synthase	8652	4.4.1.14	1-aminocyclopropane-1-carboxylate synthase.	Propanoate metabolism	Carbohydrate Metabolism	METABOLIC	-0.366116	0.571277	-0.391948	-0.7029	-0.724263	-0.789295	-0.82627	-0.47871	-0.379553	0.761838	C3	P2
mRNA_2699	2564	K08066 NFYC nuclear transcription factor Y, gamma	11067	2.7.7.7	DNA-directed DNA polymerase.	Purine metabolism	Nucleotide Metabolism	METABOLIC	-0.14813	0.735828	-0.283007	-0.48798	-0.532747	-0.56708	-0.577619	-0.180236	-0.224225	0.760502	C3	P2
mRNA_6718	6409	K13711 PI4K2 phosphatidylinositol 4-kinase type 2	15086	2.7.1.67	1-phosphatidylinositol 4-kinase.	Inositol phosphate metabolism	Metabolism of Complex Lipids	METABOLIC	-0.674565	0.399942	-0.577479	-0.833278	-0.86564	-0.9498	-0.951079	-0.597198	-0.525157	0.756953	C3	P2
mRNA_4337	4118	HMMPfam-Secretory lipase-PF03583,SUPERFAMILY--SSF53474	12705	3.1.1.3	Triacylglycerol lipase.	Glycerolipid metabolism	Metabolism of Complex Lipids	METABOLIC	-0.115609	0.889867	0.0592549	-0.00331012	-0.323287	-0.239549	-0.197175	-0.0171605	-0.378648	0.753637	C3	P2
mRNA_540	507	KOG2571 Chitin synthase/hyaluronan synthase (glycosyltransferases)	8908	2.4.1.16	Chitin synthase.	Aminosugars metabolism	Metabolism of Complex Carbohydrates	METABOLIC	-0.44754	0.530238	-0.551471	-0.723095	-0.767595	-0.797482	-0.774244	-0.408144	-0.442921	0.749722	C3	P2
mRNA_595	561	KOG0137 Very-long-chain acyl-CoA dehydrogenase	8963	1.3.99.-	With other acceptors.	Sphingoglycolipid metabolism	Metabolism of Complex Lipids	METABOLIC	-0.860175	0.313524	-0.617623	-0.685602	-0.899721	-0.897976	-0.829074	-0.658528	-0.743589	0.74483	C3	P2
mRNA_1571	1486	K03695 clpB ATP-dependent Clp protease ATP-binding subunit ClpB	9939	3.6.1.3	Adenosinetriphosphatase.	Purine metabolism	Nucleotide Metabolism	METABOLIC	-0.213016	0.773626	0.0102313	-0.410295	-0.476537	-0.5461	-0.601815	-0.135229	-0.253092	0.741601	C3	P2
mRNA_7543	7202	KOG1208 Dehydrogenases with different specificities (related to short-chain alcohol dehydrogenases)	15911	1.1.1.-	With NAD(+) or NADP(+) as acceptor.	Bile acid biosynthesis	Lipid Metabolism	METABOLIC	-0.654961	0.287184	-0.722588	-0.885353	-0.930918	-0.962338	-0.9465	-0.783994	-0.607051	0.737788	C3	P2
mRNA_6661	6354	K11699 RDR, RDRP RNA-dependent RNA polymerase	15029	2.7.7.48	RNA-directed RNA polymerase.	Purine metabolism	Nucleotide Metabolism	METABOLIC	-0.792098	0.279399	-0.719397	-0.830172	-0.946665	-0.974499	-0.926683	-0.753073	-0.682417	0.734876	C3	P2
mRNA_3215	3049	K17103 CHO1, pssA CDP-diacylglycerol---serine O-phosphatidyltransferase	11583	2.7.8.8	CDP-diacylglycerol--serine O-phosphatidyltransferase.	Glycine, serine and threonine metabolism	Amino Acid Metabolism	METABOLIC	-0.839761	0.273577	-0.76253	-0.53318	-0.91893	-0.776611	-0.626516	-0.78412	-0.92339	0.734162	C3	P2
mRNA_3786	3587	K00006 GPD1 glycerol-3-phosphate dehydrogenase (NAD+)	12154	1.1.1.8	Glycerol-3-phosphate dehydrogenase (NAD+).	Glycerolipid metabolism	Metabolism of Complex Lipids	METABOLIC	-0.744	0.239594	-0.793111	-0.806161	-0.954454	-0.915369	-0.831663	-0.81607	-0.743739	0.734089	C3	P2
mRNA_2863	2718	KOG1208 Dehydrogenases with different specificities (related to short-chain alcohol dehydrogenases)	11231	1.3.1.33	Protochlorophyllide reductase.	Porphyrin and chlorophyll metabolism	Metabolism of Cofactors and Vitamins	METABOLIC	-0.676879	0.315251	-0.682725	-0.876854	-0.918832	-0.967951	-0.955588	-0.722507	-0.571958	0.733302	C3	P2
mRNA_3591	3399	KOG2614 Kynurenine 3-monooxygenase and related flavoprotein monooxygenases	11959	1.14.13.1	Salicylate 1-monooxygenase.	Fluorene degradation	Biodegradation of Xenobiotics	METABOLIC	-0.712903	0.326957	-0.569813	-0.80469	-0.8739	-0.932748	-0.933136	-0.666101	-0.589478	0.726479	C3	P2
mRNA_2183	2072	K00059 fabG 3-oxoacyl-[acyl-carrier protein] reductase	10551	1.1.1.100	3-oxoacyl-[acyl-carrier protein] reductase.	Fatty acid biosynthesis (path 1)	Lipid Metabolism	METABOLIC	-0.810217	0.258336	-0.713613	-0.819202	-0.952238	-0.965042	-0.906972	-0.764931	-0.710787	0.722935	C3	P2
mRNA_4507	4280	K13953 adhP alcohol dehydrogenase, propanol-preferring	12875	1.1.1.1	Alcohol dehydrogenase.	Bile acid biosynthesis	Lipid Metabolism	METABOLIC	-0.784958	0.283206	-0.679441	-0.842449	-0.922604	-0.975932	-0.949783	-0.701255	-0.624812	0.722219	C3	P2
mRNA_5041	4795	K01077 E3.1.3.1, phoA, phoB alkaline phosphatase	13409	3.1.3.1	Alkaline phosphatase.	gamma-Hexachlorocyclohexane degradation	Biodegradation of Xenobiotics	METABOLIC	-0.831561	0.301643	-0.573732	-0.65521	-0.874218	-0.867089	-0.802527	-0.680789	-0.752767	0.722179	C3	P2
mRNA_211	202	K00432 gpx glutathione peroxidase	8579	1.11.1.9	Glutathione peroxidase.	Glutathione metabolism	Metabolism of Other Amino Acids	METABOLIC	-0.398878	0.454884	-0.468699	-0.844965	-0.749882	-0.872556	-0.935128	-0.490152	-0.303795	0.717138	C3	P2
mRNA_3510	3321	K00889 PIP5K 1-phosphatidylinositol-4-phosphate 5-kinase	11878	2.7.1.68	1-phosphatidylinositol-4-phosphate kinase.	Inositol phosphate metabolism	Metabolism of Complex Lipids	METABOLIC	-0.672021	0.405872	-0.556027	-0.766142	-0.810303	-0.893269	-0.884666	-0.460448	-0.4878	0.71641	C3	P2
mRNA_777	729	KOG0054 Multidrug resistance-associated protein/mitoxantrone resistance protein, ABC superfamily	9145	3.6.1.3	Adenosinetriphosphatase.	Purine metabolism	Nucleotide Metabolism	METABOLIC	-0.562707	0.394251	-0.547178	-0.847922	-0.816701	-0.920636	-0.95131	-0.556543	-0.428732	0.712358	C3	P2
mRNA_7726	7372	KOG1231 Proteins containing the FAD binding domain	16094	1.1.2.4	D-lactate dehydrogenase (cytochrome).	Pyruvate metabolism	Carbohydrate Metabolism	METABOLIC	-0.822001	0.251967	-0.678925	-0.823996	-0.925261	-0.967925	-0.931952	-0.725263	-0.664901	0.710624	C3	P2
mRNA_7216	6891	K01535 PMA1, PMA2 H+-transporting ATPase	15584	3.6.3.6	Proton-exporting ATPase.	Oxidative phosphorylation	Energy Metabolism	METABOLIC	-0.581744	0.506983	-0.325956	-0.123219	-0.626077	-0.419572	-0.251803	-0.512175	-0.850517	0.709584	C3	P2
mRNA_8446	8063	K01115 PLD1_2 phospholipase D1/2	16814	3.1.4.4	Phospholipase D.	Phospholipid degradation	Metabolism of Complex Lipids	METABOLIC	-0.542404	0.394944	-0.566586	-0.882217	-0.820552	-0.933119	-0.962356	-0.563214	-0.403124	0.709504	C3	P2
mRNA_3182	3016	KOG1575 Voltage-gated shaker-like K+ channel, subunit beta/KCNAB	11550	1.1.1.65	Pyridoxine 4-dehydrogenase.	Vitamin B6 metabolism	Metabolism of Cofactors and Vitamins	METABOLIC	-0.831519	0.328285	-0.469407	-0.534	-0.795067	-0.792885	-0.735541	-0.565646	-0.693891	0.705791	C3	P2
mRNA_1390	1317	KOG0988 RNA-directed RNA polymerase QDE-1 required for posttranscriptional gene silencing and RNA interference	9758	2.7.7.48	RNA-directed RNA polymerase.	Purine metabolism	Nucleotide Metabolism	METABOLIC	-0.0579266	0.687168	-0.220969	-0.410838	-0.50366	-0.475577	-0.47698	-0.288947	-0.284844	0.704735	C3	P2
mRNA_1772	1682	K01480 speB agmatinase	10140	3.5.3.11	Agmatinase.	Arginine and proline metabolism	Amino Acid Metabolism	METABOLIC	-0.464032	0.44178	-0.413134	-0.789651	-0.733051	-0.856049	-0.915779	-0.485803	-0.339819	0.699476	C3	P2
mRNA_1271	1204	K05349 bglX beta-glucosidase	9639	3.2.1.21	Beta-glucosidase.	Starch and sucrose metabolism	Metabolism of Complex Carbohydrates	METABOLIC	-0.0674126	0.757579	-0.237687	-0.331546	-0.430167	-0.443706	-0.424916	-0.0752873	-0.190805	0.697114	C3	P2
mRNA_8382	7999	K00799 GST, gst glutathione S-transferase	16750	2.5.1.18	Glutathione transferase.	Glutathione metabolism	Metabolism of Other Amino Acids	METABOLIC	-0.472917	0.37596	-0.562412	-0.873271	-0.806516	-0.897416	-0.932508	-0.628416	-0.401245	0.695792	C3	P2
mRNA_1852	1755	K06133 LYS5, acpT 4'-phosphopantetheinyl transferase	10220	2.7.8.-	Transferases for other substituted phosphate groups.	Aminophosphonate metabolism	Metabolism of Other Amino Acids	METABOLIC	-0.165515	0.701007	-0.00505631	-0.0799683	-0.388336	-0.282195	-0.228163	-0.219342	-0.425161	0.695118	C3	P2
mRNA_4099	3893	HMMPfam-Phenolic acid decarboxylase (PAD)-PF05870,SUPERFAMILY--SSF50814	12467	4.1.1.-	Carboxy-lyases.	Benzoate degradation via hydroxylation	Biodegradation of Xenobiotics	METABOLIC	-0.902442	0.199806	-0.67806	-0.741604	-0.928751	-0.924723	-0.857095	-0.768467	-0.7728	0.693187	C3	P2
mRNA_5499	5240	KOG1208 Dehydrogenases with different specificities (related to short-chain alcohol dehydrogenases)	13867	1.3.1.33	Protochlorophyllide reductase.	Porphyrin and chlorophyll metabolism	Metabolism of Cofactors and Vitamins	METABOLIC	-0.116729	0.68652	-0.0734535	-0.401782	-0.469517	-0.499	-0.543795	-0.277061	-0.269432	0.692901	C3	P2
mRNA_4284	4069	KOG2806 Chitinase	12652	3.2.1.14	Chitinase.	Aminosugars metabolism	Metabolism of Complex Carbohydrates	METABOLIC	-0.331035	0.639932	-0.347655	-0.590812	-0.584097	-0.679723	-0.686941	-0.194156	-0.257352	0.69123	C3	P2
mRNA_7955	7590	K00128 ALDH aldehyde dehydrogenase (NAD+)	16323	1.2.1.3	Aldehyde dehydrogenase (NAD+).	1,2-Dichloroethane degradation	Biodegradation of Xenobiotics	METABOLIC	-0.16549	0.722744	-0.0460053	-0.522842	-0.472827	-0.593532	-0.674742	-0.0925608	-0.136947	0.688743	C3	P2
mRNA_5185	4934	K01210 E3.2.1.58 glucan 1,3-beta-glucosidase	13553	3.2.1.58	Glucan 1,3-beta-glucosidase.	Starch and sucrose metabolism	Metabolism of Complex Carbohydrates	METABOLIC	-0.800191	0.272076	-0.680303	-0.730003	-0.872458	-0.89002	-0.820474	-0.600764	-0.651074	0.68685	C3	P2
mRNA_3509	3320	K01464 DPYS, dht, hydA dihydropyrimidinase	11877	3.5.2.2	Dihydropyrimidinase.	Pyrimidine metabolism	Nucleotide Metabolism	METABOLIC	-0.788928	0.232488	-0.7229	-0.824987	-0.897589	-0.951102	-0.916631	-0.651412	-0.596766	0.680939	C3	P2
mRNA_430	411	K13704 ABHD12 abhydrolase domain-containing protein 12	8798	3.1.1.23	Acylglycerol lipase.	Glycerolipid metabolism	Metabolism of Complex Lipids	METABOLIC	-0.895343	0.150414	-0.789413	-0.755497	-0.955982	-0.930757	-0.840206	-0.817755	-0.784758	0.680333	C3	P2
mRNA_986	931	K03781 katE, CAT, catB, srpA catalase	9354	1.11.1.6	Catalase.	Tryptophan metabolism	Amino Acid Metabolism	METABOLIC	-0.789129	0.197332	-0.638505	-0.650731	-0.901717	-0.833314	-0.759836	-0.853481	-0.824565	0.679833	C3	P2
mRNA_5342	5087	KOG0692 Pentafunctional AROM protein	13710	1.1.1.24	Quinate 5-dehydrogenase.	Phenylalanine, tyrosine and tryptophan biosynthesis	Amino Acid Metabolism	METABOLIC	-0.125161	0.644588	-0.174743	-0.641969	-0.525338	-0.658588	-0.746097	-0.219377	-0.104921	0.678406	C3	P3
mRNA_575	541	K00940 ndk, NME nucleoside-diphosphate kinase	8943	2.7.4.6	Nucleoside-diphosphate kinase.	Purine metabolism	Nucleotide Metabolism	METABOLIC	-0.401381	0.498134	-0.474539	-0.740205	-0.691166	-0.802754	-0.828812	-0.345729	-0.268493	0.672469	C3	P2
mRNA_4606	4378	HMMPfam-Zinc-binding dehydrogenase-PF00107,HMMPfam-Alcohol dehydrogenase GroES-like domain-PF08240,ProSitePatterns-Zinc-containing alcohol dehydrogenases signature.-PS00059,SUPERFAMILY--SSF50129,SUPERFAMILY--SSF51735	12974	1.1.1.14	L-iditol 2-dehydrogenase.	Fructose and mannose metabolism	Carbohydrate Metabolism	METABOLIC	-0.203365	0.481909	-0.451606	-0.747052	-0.657263	-0.728249	-0.765743	-0.487597	-0.252075	0.671281	C3	P3
mRNA_8390	8007	K00387 SUOX sulfite oxidase	16758	1.8.3.1	Sulfite oxidase.	Sulfur metabolism	Energy Metabolism	METABOLIC	-0.699308	0.290418	-0.61076	-0.871834	-0.854795	-0.957071	-0.961905	-0.592527	-0.492659	0.670682	C3	P2
mRNA_2756	2618	KOG2450 Aldehyde dehydrogenase	11124	1.2.1.3	Aldehyde dehydrogenase (NAD+).	1,2-Dichloroethane degradation	Biodegradation of Xenobiotics	METABOLIC	-0.836541	0.139382	-0.792584	-0.838588	-0.963121	-0.961243	-0.896472	-0.845491	-0.72427	0.670349	C3	P2
mRNA_1131	1069	K01758 CTH cystathionine gamma-lyase	9499	4.4.1.1	Cystathionine gamma-lyase.	Selenoamino acid metabolism	Metabolism of Other Amino Acids	METABOLIC	-0.331116	0.541293	-0.227132	-0.687684	-0.593026	-0.738316	-0.814402	-0.326217	-0.215834	0.668723	C3	P2
mRNA_2986	2839	K19176 FAAH2 fatty acid amide hydrolase 2	11354	3.5.1.4	Amidase.	Tryptophan metabolism	Amino Acid Metabolism	METABOLIC	-0.373986	0.407884	-0.395051	-0.656913	-0.661077	-0.706656	-0.732474	-0.569272	-0.41381	0.665653	C3	P2
mRNA_5236	4983	KOG2031 Tyrosyl-DNA phosphodiesterase	13604	3.1.4.-	Phosphoric diester hydrolases.	Aminosugars metabolism	Metabolism of Complex Carbohydrates	METABOLIC	-0.691942	0.153844	-0.804045	-0.763804	-0.930154	-0.863296	-0.783173	-0.893076	-0.741251	0.66547	C3	P2
mRNA_6869	6554	K06125 COQ2 4-hydroxybenzoate polyprenyltransferase	15237	2.5.1.39	4-hydroxybenzoate nonaprenyltransferase.	Ubiquinone biosynthesis	Metabolism of Cofactors and Vitamins	METABOLIC	-0.419056	0.566086	-0.198532	0.0881324	-0.464452	-0.222532	-0.0497117	-0.348811	-0.769052	0.660628	C3	P2
mRNA_19	17	KOG1399 Flavin-containing monooxygenase	8387	1.14.13.22	Cyclohexanone monooxygenase.	Caprolactam degradation	Biodegradation of Xenobiotics	METABOLIC	-0.8394	0.281434	-0.569615	-0.616793	-0.821459	-0.831157	-0.756692	-0.552952	-0.674806	0.659373	C3	P2
mRNA_6812	6498	K00074 paaH, hbd, fadB, mmgB 3-hydroxybutyryl-CoA dehydrogenase	15180	1.1.1.157	3-hydroxybutyryl-CoA dehydrogenase.	Butanoate metabolism	Carbohydrate Metabolism	METABOLIC	-0.398195	0.393602	-0.440939	-0.861658	-0.723353	-0.863512	-0.938531	-0.499948	-0.270424	0.65875	C3	P2
mRNA_5672	5405	HMMPfam-Putative methyltransferase-PF10294,SUPERFAMILY--SSF53335	14040	2.1.1.1	Nicotinamide N-methyltransferase.	Nicotinate and nicotinamide metabolism	Metabolism of Cofactors and Vitamins	METABOLIC	-0.656583	0.391113	-0.520614	-0.637417	-0.75381	-0.810046	-0.78194	-0.454244	-0.479154	0.656783	C3	P2
mRNA_2517	2389	K01078 E3.1.3.2 acid phosphatase	10885	3.1.3.8	3-phytase.	Inositol phosphate metabolism	Metabolism of Complex Lipids	METABOLIC	-0.821396	0.288027	-0.560185	-0.668488	-0.832212	-0.863191	-0.814595	-0.555357	-0.650557	0.656484	C3	P2
mRNA_4982	4739	K17879 NUDT7 peroxisomal coenzyme A diphosphatase NUDT7	13350	3.6.1.-	In phosphorous-containing anhydrides.	Starch and sucrose metabolism	Metabolism of Complex Carbohydrates	METABOLIC	-0.683988	0.307368	-0.46748	-0.657918	-0.742819	-0.825019	-0.810434	-0.463838	-0.487815	0.647077	C3	P2
mRNA_3875	3675	KOG2614 Kynurenine 3-monooxygenase and related flavoprotein monooxygenases	12243	1.14.13.1	Salicylate 1-monooxygenase.	Fluorene degradation	Biodegradation of Xenobiotics	METABOLIC	-0.774859	0.234911	-0.586706	-0.785069	-0.841964	-0.924681	-0.919104	-0.608147	-0.550161	0.646454	C3	P2
mRNA_2599	2467	KOG2619 Fucosyltransferase	10967	2.4.1.-	Hexosyltransferases.	O-Glycans biosynthesis	Metabolism of Complex Carbohydrates	METABOLIC	-0.832375	0.193768	-0.647629	-0.796941	-0.881945	-0.941735	-0.912847	-0.661241	-0.615702	0.646333	C3	P2
mRNA_1124	1062	K09613 COPS5, CSN5 COP9 signalosome complex subunit 5	9492	3.4.-.-	Acting on peptide bonds (peptide hydrolases).	Biotin metabolism	Metabolism of Cofactors and Vitamins	METABOLIC	-0.437632	0.337259	-0.542476	-0.903437	-0.762004	-0.895514	-0.956284	-0.542288	-0.30201	0.644597	C3	P2
mRNA_632	594	K17900 ATG15, AUT5 lipase ATG15	9000	3.1.1.3	Triacylglycerol lipase.	Glycerolipid metabolism	Metabolism of Complex Lipids	METABOLIC	-0.640611	0.242456	-0.610013	-0.900994	-0.835199	-0.95307	-0.982973	-0.624832	-0.43787	0.639173	C3	P2
mRNA_3104	2948	HMMPfam-Uncharacterized conserved protein (DUF2156)-PF09924	11472	6.1.1.12	Aspartate--tRNA ligase.	Alanine and aspartate metabolism	Amino Acid Metabolism	METABOLIC	-0.639499	0.284613	-0.587944	-0.851358	-0.802213	-0.923609	-0.950158	-0.511043	-0.405092	0.638996	C3	P2
mRNA_2898	2753	KOG0054 Multidrug resistance-associated protein/mitoxantrone resistance protein, ABC superfamily	11266	3.6.1.3	Adenosinetriphosphatase.	Purine metabolism	Nucleotide Metabolism	METABOLIC	-0.330209	0.345882	-0.643161	-0.722898	-0.751428	-0.724923	-0.691059	-0.672334	-0.476732	0.638638	C3	P2
mRNA_3226	3054	K05535 MNN2 alpha 1,2-mannosyltransferase	11594	2.4.1.-	Hexosyltransferases.	O-Glycans biosynthesis	Metabolism of Complex Carbohydrates	METABOLIC	-0.758253	0.183312	-0.693484	-0.884386	-0.894933	-0.975916	-0.963667	-0.71626	-0.561251	0.638131	C3	P2
mRNA_5418	5162	K01502 E3.5.5.7 aliphatic nitrilase	13786	4.2.1.66	Cyanide hydratase.	Cyanoamino acid metabolism	Metabolism of Other Amino Acids	METABOLIC	-0.865599	0.142866	-0.775779	-0.699755	-0.906642	-0.873539	-0.787902	-0.756637	-0.73975	0.637571	C3	P2
mRNA_6435	6133	K01930 FPGS folylpolyglutamate synthase	14803	6.3.2.17	Folylpolyglutamate synthase.	Folate biosynthesis	Metabolism of Cofactors and Vitamins	METABOLIC	-0.774425	0.110736	-0.743357	-0.840208	-0.909183	-0.919843	-0.882804	-0.867666	-0.678486	0.636447	C3	P2
mRNA_4479	4253	K17290 HTATIP2 oxidoreductase	12847	1.1.1.-	With NAD(+) or NADP(+) as acceptor.	Bile acid biosynthesis	Lipid Metabolism	METABOLIC	-0.532987	0.360214	-0.454628	-0.828909	-0.73403	-0.886286	-0.942549	-0.440103	-0.307608	0.635603	C3	P2
mRNA_4445	4220	K16342 PLA2G4, CPLA2 cytosolic phospholipase A2	12813	3.1.1.4	Phospholipase A2.	Phospholipid degradation	Metabolism of Complex Lipids	METABOLIC	-0.921761	0.112957	-0.740391	-0.735314	-0.917988	-0.915556	-0.835791	-0.767075	-0.760888	0.633971	C3	P2
mRNA_6915	6599	K01130 E3.1.6.1, aslA arylsulfatase	15283	3.1.6.1	Arylsulfatase.	Sphingoglycolipid metabolism	Metabolism of Complex Lipids	METABOLIC	-0.444773	0.357302	-0.458411	-0.862016	-0.720884	-0.87364	-0.945931	-0.484255	-0.270549	0.633861	C3	P2
mRNA_420	403	K11209 yghU, yfcG GSH-dependent disulfide-bond oxidoreductase	8788	2.5.1.18	Glutathione transferase.	Glutathione metabolism	Metabolism of Other Amino Acids	METABOLIC	-0.837456	0.153873	-0.691416	-0.827032	-0.896676	-0.956694	-0.925722	-0.718489	-0.624326	0.63288	C3	P2
mRNA_5668	5401	K01227 E3.2.1.96 mannosyl-glycoprotein endo-beta-N-acetylglucosaminidase	14036	3.2.1.96	Mannosyl-glycoprotein endo-beta-N-acetylglucosamidase.	N-Glycan degradation	Metabolism of Complex Carbohydrates	METABOLIC	-0.540975	0.306609	-0.553063	-0.899116	-0.782958	-0.925524	-0.975553	-0.522334	-0.335745	0.632483	C3	P2
mRNA_4673	4439	K01069 E3.1.2.6, gloB hydroxyacylglutathione hydrolase	13041	3.1.2.6	Hydroxyacylglutathione hydrolase.	Pyruvate metabolism	Carbohydrate Metabolism	METABOLIC	-0.875775	0.099689	-0.794909	-0.829936	-0.942121	-0.958505	-0.892872	-0.801155	-0.703057	0.628755	C3	P2
mRNA_3107	2951	K11412 SIRT2, SIR2L2 NAD-dependent deacetylase sirtuin 2	11475	3.5.1.-	In linear amides.	Nicotinate and nicotinamide metabolism	Metabolism of Cofactors and Vitamins	METABOLIC	-0.329896	0.650677	0.106593	-0.212513	-0.381282	-0.433351	-0.454165	-0.0827686	-0.312513	0.627129	C3	P2
mRNA_2190	2079	K00059 fabG 3-oxoacyl-[acyl-carrier protein] reductase	10558	1.1.1.100	3-oxoacyl-[acyl-carrier protein] reductase.	Fatty acid biosynthesis (path 1)	Lipid Metabolism	METABOLIC	-0.37787	0.350747	-0.47868	-0.869773	-0.711602	-0.854672	-0.930236	-0.510468	-0.247929	0.625617	C3	P2
mRNA_3142	2984	K14663 NTA1 protein N-terminal amidase	11510	3.5.1.-	In linear amides.	Nicotinate and nicotinamide metabolism	Metabolism of Cofactors and Vitamins	METABOLIC	-0.719614	0.241307	-0.503471	-0.764704	-0.797559	-0.893363	-0.911765	-0.582794	-0.502217	0.625305	C3	P2
mRNA_6899	6583	K01130 E3.1.6.1, aslA arylsulfatase	15267	3.1.6.1	Arylsulfatase.	Sphingoglycolipid metabolism	Metabolism of Complex Lipids	METABOLIC	-0.251749	0.563104	-0.193928	-0.628976	-0.528122	-0.689786	-0.779561	-0.201815	-0.111918	0.623729	C3	P2
mRNA_7168	6845	HMMPfam-WD domain, G-beta repeat-PF00400,HMMPfam-PFU (PLAA family ubiquitin binding)-PF09070,PRINTS-G protein beta WD-40 repeat signature-PR00320,ProSiteProfiles-Trp-Asp (WD) repeats profile.-PS50082,ProSiteProfiles-Trp-Asp (WD) repeats circular profile.-PS50294,ProSiteProfiles-PFU domain profile.-PS51394,SMART-WD40 repeats-SM00320,SUPERFAMILY--SSF50978	15536	3.5.1.-	In linear amides.	Nicotinate and nicotinamide metabolism	Metabolism of Cofactors and Vitamins	METABOLIC	-0.851699	0.13785	-0.717742	-0.826334	-0.905779	-0.957633	-0.915205	-0.721937	-0.641566	0.6226	C3	P2
mRNA_5543	5283	K15190 MEPCE, BCDIN3 7SK snRNA methylphosphate capping enzyme	13911	2.1.1.-	Methyltransferases.	Androgen and estrogen metabolism	Lipid Metabolism	METABOLIC	-0.565869	0.394974	-0.290216	-0.00298722	-0.566521	-0.32881	-0.158535	-0.559328	-0.865626	0.617138	C3	P2
mRNA_5470	5212	K00599 METTL6 methyltransferase-like protein 6	13838	2.1.1.-	Methyltransferases.	Androgen and estrogen metabolism	Lipid Metabolism	METABOLIC	-0.475862	0.584832	-0.0980514	0.0583212	-0.424626	-0.252951	-0.105506	-0.201156	-0.683543	0.615742	C3	P2
mRNA_8143	7769	K01515 nudF ADP-ribose pyrophosphatase	16511	3.6.1.13	ADP-ribose pyrophosphatase.	Purine metabolism	Nucleotide Metabolism	METABOLIC	-0.472119	0.29569	-0.517264	-0.898966	-0.741663	-0.901802	-0.968838	-0.505261	-0.261588	0.610439	C3	P2
mRNA_4665	4432	K02332 POLG1, MIP1 DNA polymerase gamma 1	13033	2.7.7.7	DNA-directed DNA polymerase.	Purine metabolism	Nucleotide Metabolism	METABOLIC	-0.629304	0.379473	-0.356302	-0.373046	-0.619131	-0.592119	-0.532794	-0.368495	-0.605559	0.606696	C3	P2
mRNA_6298	6001	K03842 ALG1 beta-1,4-mannosyltransferase	14666	2.4.1.142	Chitobiosyldiphosphodolichol alpha-mannosyltransferase.	N-Glycans biosynthesis	Metabolism of Complex Carbohydrates	METABOLIC	-0.962486	0.0854634	-0.721446	-0.615038	-0.88877	-0.839267	-0.727435	-0.767795	-0.834417	0.606185	C3	P2
mRNA_8255	7879	K01792 E5.1.3.15 glucose-6-phosphate 1-epimerase	16623	5.1.3.15	Glucose-6 phosphate 1-epimerase.	Glycolysis / Gluconeogenesis	Carbohydrate Metabolism	METABOLIC	-0.344943	0.283565	-0.628125	-0.598469	-0.714039	-0.650432	-0.591604	-0.694405	-0.507332	0.605556	C3	P2
mRNA_6512	6206	KOG1089 Myotubularin-related phosphatidylinositol 3-phosphate 3-phosphatase MTM6	14880	3.1.3.-	Phosphoric monoester hydrolases.	Vitamin B6 metabolism	Metabolism of Cofactors and Vitamins	METABOLIC	-0.834849	0.0941849	-0.707292	-0.834457	-0.896143	-0.944482	-0.911354	-0.775676	-0.650921	0.605335	C3	P2
mRNA_7066	6747	K00799 GST, gst glutathione S-transferase	15434	2.5.1.18	Glutathione transferase.	Glutathione metabolism	Metabolism of Other Amino Acids	METABOLIC	-0.366212	0.319995	-0.523088	-0.894812	-0.728292	-0.860002	-0.926074	-0.547759	-0.251101	0.60501	C3	P2
mRNA_5489	5230	KOG1263 Multicopper oxidases	13857	1.10.3.3	L-ascorbate oxidase.	Ascorbate and aldarate metabolism	Carbohydrate Metabolism	METABOLIC	0.114768	0.671683	-0.146149	-0.461078	-0.376998	-0.435305	-0.498544	-0.139689	-0.03095	0.60225	C2	P3
mRNA_5028	4783	HMMPfam-Cryptococcal mannosyltransferase 1-PF11735	13396	2.4.1.-	Hexosyltransferases.	O-Glycans biosynthesis	Metabolism of Complex Carbohydrates	METABOLIC	-0.818669	0.17307	-0.62827	-0.74186	-0.82349	-0.889733	-0.853179	-0.581803	-0.583089	0.597596	C3	P2
mRNA_5015	4770	K00925 ackA acetate kinase	13383	2.7.2.1	Acetate kinase.	Propanoate metabolism	Carbohydrate Metabolism	METABOLIC	-0.505013	0.275228	-0.536965	-0.903707	-0.750961	-0.908617	-0.969734	-0.513082	-0.284301	0.59194	C3	P2
mRNA_5186	4935	KOG0023 Alcohol dehydrogenase, class V	13554	1.1.1.2	Alcohol dehydrogenase (NADP+).	Caprolactam degradation	Biodegradation of Xenobiotics	METABOLIC	-0.886862	0.131808	-0.637765	-0.704567	-0.848803	-0.885196	-0.831975	-0.664835	-0.664362	0.591716	C3	P2
mRNA_7344	7007	K01697 E4.2.1.22, CBS cystathionine beta-synthase	15712	4.2.1.22	Cystathionine beta-synthase.	Glycine, serine and threonine metabolism	Amino Acid Metabolism	METABOLIC	-0.499837	0.293011	-0.506282	-0.885112	-0.726232	-0.88765	-0.939348	-0.488292	-0.278753	0.587098	C3	P2
mRNA_8239	7864	K00101 E1.1.2.3, lldD L-lactate dehydrogenase (cytochrome)	16607	1.1.2.3	L-lactate dehydrogenase (cytochrome).	Pyruvate metabolism	Carbohydrate Metabolism	METABOLIC	-0.739419	0.135586	-0.648151	-0.58106	-0.774115	-0.72907	-0.622774	-0.618744	-0.679769	0.584045	C3	P2
mRNA_3557	3367	K01634 SGPL1, DPL1 sphinganine-1-phosphate aldolase	11925	4.1.2.27	Sphinganine-1-phosphate aldolase.	Sphingoglycolipid metabolism	Metabolism of Complex Lipids	METABOLIC	-0.302192	0.362165	-0.346876	-0.799193	-0.616431	-0.780647	-0.87811	-0.413808	-0.166561	0.579772	C3	P2
mRNA_3584	3392	K00122 FDH formate dehydrogenase	11952	1.2.1.2	Formate dehydrogenase.	Glyoxylate and dicarboxylate metabolism	Carbohydrate Metabolism	METABOLIC	-0.137528	0.452005	-0.289343	-0.667271	-0.544283	-0.647632	-0.72385	-0.417574	-0.152005	0.576151	C3	P3
mRNA_3974	3773	K02350 POLZ1, rev3 DNA polymerase zeta	12342	2.7.7.7	DNA-directed DNA polymerase.	Purine metabolism	Nucleotide Metabolism	METABOLIC	-0.382093	0.250158	-0.690724	-0.893315	-0.77314	-0.844217	-0.860449	-0.603681	-0.33567	0.570109	C3	P3
mRNA_1800	1707	KOG1208 Dehydrogenases with different specificities (related to short-chain alcohol dehydrogenases)	10168	1.1.-.-	Acting on the CH-OH group of donors.	Benzoate degradation via CoA ligation	Biodegradation of Xenobiotics	METABOLIC	-0.645936	0.133174	-0.662533	-0.940112	-0.827895	-0.957476	-0.985864	-0.639664	-0.4001	0.56785	C3	P2
mRNA_1646	1559	KOG2182 Hydrolytic enzymes of the alpha/beta hydrolase fold	10014	3.4.-.-	Acting on peptide bonds (peptide hydrolases).	Biotin metabolism	Metabolism of Cofactors and Vitamins	METABOLIC	-0.685603	0.0990327	-0.694291	-0.94934	-0.860407	-0.97023	-0.99146	-0.707343	-0.459879	0.565732	C3	P2
mRNA_4392	4169	KOG3069 Peroxisomal NUDIX hydrolase	12760	3.6.1.-	In phosphorous-containing anhydrides.	Starch and sucrose metabolism	Metabolism of Complex Carbohydrates	METABOLIC	-0.33455	0.2742	-0.517909	-0.849564	-0.689652	-0.806983	-0.875338	-0.548074	-0.253694	0.563086	C3	P2
mRNA_7053	6735	K01192 E3.2.1.25, MANBA, manB beta-mannosidase	15421	3.2.1.25	Beta-mannosidase.	N-Glycan degradation	Metabolism of Complex Carbohydrates	METABOLIC	-0.711274	0.104854	-0.684731	-0.908145	-0.842823	-0.957654	-0.970843	-0.651403	-0.451971	0.56291	C3	P2
mRNA_3634	3441	KOG2456 Aldehyde dehydrogenase	12002	1.2.1.3	Aldehyde dehydrogenase (NAD+).	1,2-Dichloroethane degradation	Biodegradation of Xenobiotics	METABOLIC	-0.369672	0.356396	-0.311814	-0.345969	-0.555657	-0.486767	-0.465731	-0.527737	-0.512522	0.556269	C3	P2
mRNA_86	82	K01452 E3.5.1.41 chitin deacetylase	8454	3.5.1.41	Chitin deacetylase.	Aminosugars metabolism	Metabolism of Complex Carbohydrates	METABOLIC	-0.248748	0.476781	-0.179214	-0.537059	-0.481237	-0.587473	-0.665429	-0.221762	-0.184677	0.553329	C3	P2
mRNA_1488	1405	K15371 GDH2 glutamate dehydrogenase	9856	1.4.1.2	Glutamate dehydrogenase.	Nitrogen metabolism	Energy Metabolism	METABOLIC	-0.145291	0.383336	-0.360513	-0.81473	-0.576338	-0.729439	-0.831863	-0.369877	-0.070156	0.552145	C3	P3
mRNA_5841	5569	KOG1577 Aldo/keto reductase family proteins	14209	1.1.1.156	Glycerol 2-dehydrogenase (NADP+).	Glycerolipid metabolism	Metabolism of Complex Lipids	METABOLIC	-0.223555	0.322819	-0.502774	-0.827025	-0.637587	-0.751171	-0.801999	-0.508085	-0.178462	0.551117	C3	P3
mRNA_7338	7001	K00451 HGD, hmgA homogentisate 1,2-dioxygenase	15706	1.13.11.5	Homogentisate 1,2-dioxygenase.	Styrene degradation	Biodegradation of Xenobiotics	METABOLIC	-0.837247	0.101424	-0.620118	-0.727083	-0.799235	-0.863867	-0.822861	-0.587228	-0.58093	0.550834	C3	P2
mRNA_6972	6654	K20279 SYNJ synaptojanin	15340	3.1.3.56	Inositol-1,4,5-trisphosphate 5-phosphatase.	Inositol phosphate metabolism	Metabolism of Complex Lipids	METABOLIC	-0.676326	0.111941	-0.724509	-0.857606	-0.814031	-0.908631	-0.912182	-0.628928	-0.453687	0.549377	C3	P2
mRNA_7532	7191	K01896 ACSM medium-chain acyl-CoA synthetase	15900	6.2.1.2	Butyrate--CoA ligase.	Butanoate metabolism	Carbohydrate Metabolism	METABOLIC	-0.237185	0.440652	-0.201795	-0.675165	-0.506906	-0.682747	-0.789416	-0.259327	-0.0891712	0.548226	C3	P2
mRNA_1417	1343	K01567 pdaA peptidoglycan-N-acetylmuramic acid deacetylase	9785	3.5.1.41	Chitin deacetylase.	Aminosugars metabolism	Metabolism of Complex Carbohydrates	METABOLIC	-0.840747	0.15156	-0.517196	-0.480836	-0.712876	-0.704064	-0.612686	-0.494278	-0.661567	0.546873	C3	P2
mRNA_8174	7800	K00645 fabD [acyl-carrier-protein] S-malonyltransferase	16542	2.3.1.39	[Acyl-carrier protein] S-malonyltransferase.	Fatty acid biosynthesis (path 1)	Lipid Metabolism	METABOLIC	-0.106326	0.41539	-0.303407	-0.63692	-0.522077	-0.598885	-0.683286	-0.374579	-0.151226	0.545606	C3	P3
mRNA_5415	5159	HMMPfam-Tyrosyl-DNA phosphodiesterase-PF06087,SUPERFAMILY--SSF56024	13783	3.1.4.-	Phosphoric diester hydrolases.	Aminosugars metabolism	Metabolism of Complex Carbohydrates	METABOLIC	0.00832408	0.620852	0.0393218	-0.408845	-0.326717	-0.432627	-0.539128	-0.0803993	-0.02909	0.542011	C3	P2
mRNA_5654	5387	K01637 E4.1.3.1, aceA isocitrate lyase	14022	4.1.3.1	Isocitrate lyase.	Glyoxylate and dicarboxylate metabolism	Carbohydrate Metabolism	METABOLIC	-0.168643	0.350397	-0.329986	-0.648772	-0.555962	-0.628614	-0.706293	-0.464251	-0.209007	0.540003	C3	P3
mRNA_1814	1719	K00858 ppnK, NADK NAD+ kinase	10182	2.7.1.23	NAD(+) kinase.	Nicotinate and nicotinamide metabolism	Metabolism of Cofactors and Vitamins	METABOLIC	-0.0693831	0.334753	-0.482959	-0.703639	-0.551139	-0.606348	-0.651297	-0.494847	-0.174068	0.53614	C3	P3
mRNA_8485	8098	K12946 SPCS1 signal peptidase complex subunit 1	16853	3.4.-.-	Acting on peptide bonds (peptide hydrolases).	Biotin metabolism	Metabolism of Cofactors and Vitamins	METABOLIC	-0.850786	0.00431227	-0.723245	-0.837552	-0.875393	-0.938284	-0.909117	-0.745454	-0.60118	0.534081	C3	P2
mRNA_4169	3961	K13299 GSTK1 glutathione S-transferase kappa 1	12537	2.5.1.18	Glutathione transferase.	Glutathione metabolism	Metabolism of Other Amino Acids	METABOLIC	-0.689994	0.0569847	-0.711561	-0.926569	-0.842573	-0.953379	-0.966613	-0.685937	-0.439225	0.53332	C3	P2
mRNA_3514	3325	K18097 GCY1 glycerol 2-dehydrogenase (NADP+)	11882	1.1.1.156	Glycerol 2-dehydrogenase (NADP+).	Glycerolipid metabolism	Metabolism of Complex Lipids	METABOLIC	-0.0268417	0.448792	-0.381142	-0.334414	-0.452297	-0.352582	-0.300095	-0.403209	-0.326823	0.532869	C3	P3
mRNA_3897	3697	K00459 ncd2, npd nitronate monooxygenase	12265	1.3.1.9	Enoyl-[acyl-carrier protein] reductase (NADH).	Fatty acid biosynthesis (path 1)	Lipid Metabolism	METABOLIC	-0.703896	0.0422968	-0.707182	-0.935946	-0.844978	-0.95547	-0.970091	-0.70348	-0.450932	0.532465	C3	P2
mRNA_3378	3199	KOG1516 Carboxylesterase and related proteins	11746	2.7.7.7	DNA-directed DNA polymerase.	Purine metabolism	Nucleotide Metabolism	METABOLIC	-0.491747	0.21477	-0.519592	-0.337058	-0.669253	-0.502257	-0.378938	-0.762962	-0.724578	0.530725	C3	P2
mRNA_4993	4749	K20660 CYP709 cytochrome P450, family 709	13361	1.14.14.1	Unspecific monooxygenase.	Tryptophan metabolism	Amino Acid Metabolism	METABOLIC	-0.675767	0.109365	-0.584139	-0.872813	-0.784955	-0.919442	-0.958185	-0.603624	-0.400217	0.530434	C3	P2
mRNA_4374	4151	K00232 E1.3.3.6, ACOX1, ACOX3 acyl-CoA oxidase	12742	1.3.3.6	Acyl-CoA oxidase.	Fatty acid metabolism	Lipid Metabolism	METABOLIC	0.151495	0.642564	0.0955983	-0.279265	-0.244941	-0.295311	-0.381942	-0.0726393	-0.0350886	0.529791	C2	P3
mRNA_1544	1460	K08745 SLC27A1_4, FATP1, FATP4 solute carrier family 27 (fatty acid transporter), member 1/4	9912	6.2.1.-	Acid--thiol ligases.	Ethylbenzene degradation	Biodegradation of Xenobiotics	METABOLIC	-0.489226	0.199497	-0.488459	-0.884865	-0.710232	-0.875724	-0.954075	-0.527378	-0.254791	0.529055	C3	P2
mRNA_2643	2510	K01254 LTA4H leukotriene-A4 hydrolase	11011	3.3.2.6	Leukotriene-A4 hydrolase.	Prostaglandin and leukotriene metabolism	Metabolism of Complex Lipids	METABOLIC	-0.0413225	0.478564	-0.25072	-0.750584	-0.44706	-0.640796	-0.75823	-0.179765	0.0736589	0.527711	C3	P3
mRNA_8136	7763	KOG0157 Cytochrome P450 CYP4/CYP19/CYP26 subfamilies	16504	1.14.13.12	Benzoate 4-monooxygenase.	Benzoate degradation via CoA ligation	Biodegradation of Xenobiotics	METABOLIC	-0.716994	0.189938	-0.495154	-0.176406	-0.674506	-0.467667	-0.291858	-0.721795	-0.907925	0.526277	C3	P2
mRNA_5098	4850	K08065 NFYB nuclear transcription Y subunit beta	13466	2.7.7.7	DNA-directed DNA polymerase.	Purine metabolism	Nucleotide Metabolism	METABOLIC	-0.278998	0.367357	-0.415189	-0.799271	-0.572937	-0.752822	-0.841098	-0.21253	-0.0607084	0.525755	C3	P2
mRNA_2746	2608	K00859 coaE dephospho-CoA kinase	11114	2.7.1.24	Dephospho-CoA kinase.	Pantothenate and CoA biosynthesis	Metabolism of Cofactors and Vitamins	METABOLIC	-0.502345	0.194657	-0.487969	-0.879914	-0.704805	-0.87803	-0.957799	-0.503899	-0.240139	0.525322	C3	P2
mRNA_3053	2899	K06889 K06889 uncharacterized protein	11421	3.1.1.23	Acylglycerol lipase.	Glycerolipid metabolism	Metabolism of Complex Lipids	METABOLIC	-0.670162	-0.00187818	-0.711514	-0.611099	-0.818455	-0.703063	-0.597982	-0.944783	-0.790109	0.525321	C3	P2
mRNA_5360	5105	HMMPfam-Xylose isomerase-like TIM barrel-PF01261,SUPERFAMILY--SSF51658	13728	1.13.11.27	4-hydroxyphenylpyruvate dioxygenase.	Tyrosine metabolism	Amino Acid Metabolism	METABOLIC	-0.44612	0.284024	-0.397103	-0.757788	-0.628465	-0.780941	-0.844122	-0.429157	-0.249649	0.525133	C3	P2
mRNA_544	511	K00902 E2.7.1.108 dolichol kinase	8912	2.7.1.108	Dolichol kinase.	N-Glycans biosynthesis	Metabolism of Complex Carbohydrates	METABOLIC	-0.312148	0.314659	-0.37658	-0.756676	-0.59513	-0.74216	-0.83015	-0.410229	-0.174753	0.521613	C3	P2
mRNA_4345	4126	K04706 PIAS1 E3 SUMO-protein ligase PIAS1	12713	6.3.2.-	Acid--D-amino-acid ligases (peptide synthases).	Tryptophan metabolism	Amino Acid Metabolism	METABOLIC	-0.576446	0.058392	-0.732583	-0.977811	-0.824759	-0.940306	-0.973078	-0.700337	-0.376061	0.519509	C3	P2
mRNA_517	486	K07508 ACAA2 acetyl-CoA acyltransferase 2	8885	2.3.1.16	Acetyl-CoA C-acyltransferase.	Benzoate degradation via hydroxylation	Biodegradation of Xenobiotics	METABOLIC	0.225115	0.612606	0.00509037	-0.328639	-0.254132	-0.29355	-0.377833	-0.123613	0.00666579	0.519366	C2	P3
mRNA_1163	1099	KOG1378 Purple acid phosphatase	9531	3.1.3.2	Acid phosphatase.	gamma-Hexachlorocyclohexane degradation	Biodegradation of Xenobiotics	METABOLIC	0.210478	0.720665	0.135968	0.107499	-0.134283	-0.000107987	0.035374	-0.00013441	-0.220369	0.517785	C3	P3
mRNA_5051	4805	KOG1382 Multiple inositol polyphosphate phosphatase	13419	3.1.3.2	Acid phosphatase.	gamma-Hexachlorocyclohexane degradation	Biodegradation of Xenobiotics	METABOLIC	-0.87904	0.0296059	-0.704866	-0.730731	-0.833494	-0.871696	-0.810165	-0.651171	-0.625143	0.517223	C3	P2
mRNA_7055	6737	K03841 FBP, fbp fructose-1,6-bisphosphatase I	15423	3.1.3.11	Fructose-bisphosphatase.	Glycolysis / Gluconeogenesis	Carbohydrate Metabolism	METABOLIC	0.222442	0.651372	0.0058762	-0.437541	-0.256738	-0.372949	-0.491363	0.0272605	0.14533	0.515182	C2	P3
mRNA_1363	1291	K11147 DHRS4 dehydrogenase/reductase SDR family member 4	9731	1.1.1.100	3-oxoacyl-[acyl-carrier protein] reductase.	Fatty acid biosynthesis (path 1)	Lipid Metabolism	METABOLIC	-0.178818	0.278441	-0.328215	-0.421249	-0.492594	-0.440186	-0.432029	-0.610693	-0.39852	0.509311	C3	P2
mRNA_208	199	K19270 yfbT, yniC sugar-phosphatase	8576	3.1.3.21	Glycerol-1-phosphatase.	Glycerolipid metabolism	Metabolism of Complex Lipids	METABOLIC	0.0578969	0.501638	-0.102616	-0.141297	-0.290265	-0.197364	-0.164988	-0.261251	-0.238526	0.506943	C3	P3
mRNA_7070	6751	K13953 adhP alcohol dehydrogenase, propanol-preferring	15438	1.1.1.1	Alcohol dehydrogenase.	Bile acid biosynthesis	Lipid Metabolism	METABOLIC	-0.791774	0.106267	-0.551263	-0.699635	-0.740315	-0.832237	-0.809876	-0.507535	-0.494912	0.506283	C3	P2
mRNA_2557	2425	KOG2614 Kynurenine 3-monooxygenase and related flavoprotein monooxygenases	10925	1.14.13.1	Salicylate 1-monooxygenase.	Fluorene degradation	Biodegradation of Xenobiotics	METABOLIC	-0.459039	0.338649	-0.317065	-0.590165	-0.622343	-0.666348	-0.688999	-0.304227	-0.34624	0.502441	C3	P2
mRNA_4185	3974	KOG1212 Amidases	12553	3.5.1.4	Amidase.	Tryptophan metabolism	Amino Acid Metabolism	METABOLIC	-0.844563	-0.00150076	-0.698137	-0.764433	-0.821382	-0.883798	-0.850435	-0.653513	-0.564751	0.497677	C3	P2
mRNA_4007	3805	K12373 HEXA_B hexosaminidase	12375	3.2.1.52	Beta-N-acetylhexosaminidase.	N-Glycan degradation	Metabolism of Complex Carbohydrates	METABOLIC	-0.342431	0.268562	-0.37566	-0.807038	-0.604432	-0.784752	-0.881985	-0.425137	-0.138356	0.496854	C3	P2
mRNA_136	130	HMMPfam-Aldose 1-epimerase-PF01263,SUPERFAMILY--SSF74650	8504	5.1.3.3	Aldose 1-epimerase.	Glycolysis / Gluconeogenesis	Carbohydrate Metabolism	METABOLIC	-0.0242241	0.352743	-0.380894	-0.758087	-0.506763	-0.635731	-0.733376	-0.352238	-0.018154	0.495282	C3	P3
mRNA_602	567	K14642 YND1 golgi apyrase	8970	3.6.1.5	Apyrase.	Purine metabolism	Nucleotide Metabolism	METABOLIC	-0.914119	0.0376033	-0.569418	-0.471761	-0.751395	-0.695155	-0.580235	-0.623401	-0.792053	0.494652	C3	P2
mRNA_5606	5342	HMMPfam-Glycosyl hydrolase family 61-PF03443	13974	3.2.1.4	Cellulase.	Starch and sucrose metabolism	Metabolism of Complex Carbohydrates	METABOLIC	-0.0572837	0.6525	0.0339843	0.115517	-0.19827	-0.0561382	0.0407839	-0.034389	-0.388343	0.491929	C3	P2
mRNA_344	331	K00914 PIK3C3, VPS34 phosphatidylinositol 3-kinase	8712	2.7.1.137	1-phosphatidylinositol 3-kinase.	Inositol phosphate metabolism	Metabolism of Complex Lipids	METABOLIC	-0.752197	0.0293294	-0.661134	-0.862802	-0.801301	-0.918889	-0.924036	-0.621411	-0.456816	0.490007	C3	P2
mRNA_5513	5254	KOG4178 Soluble epoxide hydrolase	13881	3.8.1.5	Haloalkane dehalogenase.	1,2-Dichloroethane degradation	Biodegradation of Xenobiotics	METABOLIC	-0.700079	0.0598005	-0.545781	-0.347797	-0.683542	-0.554163	-0.441234	-0.771924	-0.798204	0.486384	C3	P2
mRNA_7423	7084	K01568 PDC, pdc pyruvate decarboxylase	15791	4.1.1.1	Pyruvate decarboxylase.	Glycolysis / Gluconeogenesis	Carbohydrate Metabolism	METABOLIC	-0.43197	0.147745	-0.51898	-0.916244	-0.684994	-0.865668	-0.953395	-0.511191	-0.185631	0.483351	C3	P2
mRNA_1965	1863	K11422 SETD1, SET1 histone-lysine N-methyltransferase SETD1	10333	2.1.1.43	Histone-lysine N-methyltransferase.	Lysine degradation	Amino Acid Metabolism	METABOLIC	-0.711108	-0.0727731	-0.902083	-0.653471	-0.850455	-0.718954	-0.577074	-0.937284	-0.802078	0.480478	C3	P2
mRNA_1634	1547	HMMPfam-alpha/beta hydrolase fold-PF07859,ProSitePatterns-Lipolytic enzymes "G-D-X-G" family, putative serine active site.-PS01174,SUPERFAMILY--SSF53474	10002	3.1.1.-	Carboxylic ester hydrolases.	2,4-Dichlorobenzoate degradation	Biodegradation of Xenobiotics	METABOLIC	-0.250089	0.331457	-0.23151	-0.730182	-0.493417	-0.704954	-0.835896	-0.236285	-0.0106066	0.479111	C3	P2
mRNA_733	689	K13954 yiaY alcohol dehydrogenase	9101	1.1.1.1	Alcohol dehydrogenase.	Bile acid biosynthesis	Lipid Metabolism	METABOLIC	-0.519329	0.106872	-0.54926	-0.899196	-0.709294	-0.875729	-0.94787	-0.54973	-0.25552	0.475627	C3	P2
mRNA_5195	4944	KOG0814 Glyoxylase	13563	1.13.11.18	Sulfur dioxygenase.	Sulfur metabolism	Energy Metabolism	METABOLIC	0.0149085	0.478403	-0.0798489	-0.641605	-0.36696	-0.564189	-0.71282	-0.111414	0.121492	0.474669	C3	P3
mRNA_3904	3704	KOG1176 Acyl-CoA synthetase	12272	6.2.1.-	Acid--thiol ligases.	Ethylbenzene degradation	Biodegradation of Xenobiotics	METABOLIC	0.261276	0.695757	0.199424	-0.274097	-0.136604	-0.260323	-0.389232	0.12539	0.181571	0.473372	C2	P3
mRNA_1422	1348	K12236 NFX1 transcriptional repressor NF-X1	9790	6.3.2.-	Acid--D-amino-acid ligases (peptide synthases).	Tryptophan metabolism	Amino Acid Metabolism	METABOLIC	-0.593095	-0.0125498	-0.74598	-0.954543	-0.799905	-0.916102	-0.945838	-0.707415	-0.377191	0.471563	C3	P2
mRNA_5001	4756	K00649 GNPAT glyceronephosphate O-acyltransferase	13369	2.3.1.42	Glycerone-phosphate O-acyltransferase.	Glycerolipid metabolism	Metabolism of Complex Lipids	METABOLIC	-0.52011	0.102043	-0.568569	-0.927496	-0.707664	-0.887546	-0.950341	-0.510728	-0.225101	0.470268	C3	P2
mRNA_3465	3278	KOG1176 Acyl-CoA synthetase	11833	6.2.1.12	4-coumarate--CoA ligase.	Flavonoids, stilbene and lignin biosynthesis	Biosynthesis of Secondary Metabolites	METABOLIC	-0.442514	0.156546	-0.468852	-0.861384	-0.654241	-0.837869	-0.928991	-0.47948	-0.17809	0.469052	C3	P2
mRNA_4198	3987	K00166 BCKDHA, bkdA1 2-oxoisovalerate dehydrogenase E1 component alpha subunit	12566	1.2.4.4	3-methyl-2-oxobutanoate dehydrogenase (lipoamide).	Valine, leucine and isoleucine degradation	Amino Acid Metabolism	METABOLIC	-0.0693354	0.415701	-0.13055	-0.6804	-0.410457	-0.613011	-0.749988	-0.200453	0.0687124	0.468747	C3	P3
mRNA_4722	4485	K01027 OXCT 3-oxoacid CoA-transferase	13090	2.8.3.5	3-oxoacid CoA-transferase.	Valine, leucine and isoleucine degradation	Amino Acid Metabolism	METABOLIC	0.0335788	0.417931	-0.173985	-0.689186	-0.395479	-0.58052	-0.723483	-0.180363	0.112532	0.461495	C3	P3
mRNA_2501	2374	K00852 rbsK, RBKS ribokinase	10869	2.7.1.15	Ribokinase.	Pentose phosphate pathway	Carbohydrate Metabolism	METABOLIC	-0.164616	0.255634	-0.359818	-0.806723	-0.530946	-0.709339	-0.824869	-0.416303	-0.0196321	0.461468	C3	P2
mRNA_899	847	K00486 KMO kynurenine 3-monooxygenase	9267	1.14.13.9	Kynurenine 3-monooxygenase.	Tryptophan metabolism	Amino Acid Metabolism	METABOLIC	-0.790237	0.117405	-0.469219	-0.560411	-0.661192	-0.727319	-0.6948	-0.430156	-0.509168	0.457923	C3	P2
mRNA_3539	3349	K12663 ECH1 Delta(3,5)-Delta(2,4)-dienoyl-CoA isomerase	11907	5.3.3.-	Transposing C==C bonds.	Fluorene degradation	Biodegradation of Xenobiotics	METABOLIC	-0.581616	0.0979519	-0.493695	-0.847295	-0.688085	-0.863189	-0.924772	-0.487854	-0.268258	0.457497	C3	P2
mRNA_5429	5173	K01067 E3.1.2.1, ACH1 acetyl-CoA hydrolase	13797	3.1.2.1	Acetyl-CoA hydrolase.	Pyruvate metabolism	Carbohydrate Metabolism	METABOLIC	0.251437	0.585388	0.0124933	-0.380118	-0.224105	-0.304788	-0.402409	-0.0722534	0.0969035	0.456632	C2	P3
mRNA_4254	4041	HMMPfam-Lactonase, 7-bladed beta-propeller-PF10282,SUPERFAMILY--SSF75011	12622	5.5.1.5	Carboxy-cis,cis-muconate cyclase.	Benzoate degradation via hydroxylation	Biodegradation of Xenobiotics	METABOLIC	-0.225007	0.29802	-0.34387	-0.825956	-0.530812	-0.746938	-0.867501	-0.266068	0.0117138	0.45579	C3	P2
mRNA_1779	1689	KOG1336 Monodehydroascorbate/ferredoxin reductase	10147	1.6.5.4	Monodehydroascorbate reductase (NADH).	Ascorbate and aldarate metabolism	Carbohydrate Metabolism	METABOLIC	-0.877793	0.0279219	-0.517167	-0.374221	-0.671892	-0.612715	-0.489063	-0.530577	-0.741196	0.451584	C3	P2
mRNA_8147	7773	HMMPfam-Enoyl-CoA hydratase/isomerase family-PF00378,SUPERFAMILY--SSF52096	16515	4.2.1.17	Enoyl-CoA hydratase.	Fatty acid metabolism	Lipid Metabolism	METABOLIC	-0.474398	0.0480509	-0.628584	-0.958341	-0.72871	-0.887677	-0.95172	-0.595645	-0.232864	0.451204	C3	P2
mRNA_3901	3701	K00863 DAK, TKFC triose/dihydroxyacetone kinase / FAD-AMP lyase (cyclizing)	12269	2.7.1.29	Glycerone kinase.	Glycerolipid metabolism	Metabolism of Complex Lipids	METABOLIC	-0.385795	0.106194	-0.528233	-0.915253	-0.660014	-0.840054	-0.931938	-0.528872	-0.150164	0.442396	C3	P2
mRNA_234	224	K00452 HAAO 3-hydroxyanthranilate 3,4-dioxygenase	8602	1.13.11.6	3-hydroxyanthranilate 3,4-dioxygenase.	Tryptophan metabolism	Amino Acid Metabolism	METABOLIC	-0.192297	0.256299	-0.365376	-0.822169	-0.524871	-0.728029	-0.850442	-0.334624	0.00629078	0.440052	C3	P2
mRNA_6001	5720	KOG1575 Voltage-gated shaker-like K+ channel, subunit beta/KCNAB	14369	1.1.1.65	Pyridoxine 4-dehydrogenase.	Vitamin B6 metabolism	Metabolism of Cofactors and Vitamins	METABOLIC	-0.436272	-0.00110763	-0.651468	-0.865575	-0.718027	-0.806091	-0.846303	-0.743448	-0.328017	0.42801	C3	P2
mRNA_1461	1382	K02503 HINT1, hinT, hit histidine triad (HIT) family protein	9829	3.6.1.17	Bis(5'-nucleosyl)-tetraphosphatase (asymmetrical).	Pyrimidine metabolism	Nucleotide Metabolism	METABOLIC	-0.778323	0.100732	-0.433585	-0.461261	-0.600195	-0.648551	-0.591763	-0.35314	-0.498908	0.423323	C3	P2
mRNA_6112	5820	K01785 galM, GALM aldose 1-epimerase	14480	5.1.3.3	Aldose 1-epimerase.	Glycolysis / Gluconeogenesis	Carbohydrate Metabolism	METABOLIC	-0.667895	-0.0633748	-0.849275	-0.845173	-0.798929	-0.862137	-0.82783	-0.64383	-0.445099	0.418988	C3	P2
mRNA_7488	7148	K00558 DNMT1, dcm DNA (cytosine-5)-methyltransferase 1	15856	2.1.1.37	DNA (cytosine-5-)-methyltransferase.	Methionine metabolism	Amino Acid Metabolism	METABOLIC	-0.723638	-0.00354333	-0.61648	-0.775189	-0.710986	-0.825326	-0.8159	-0.486639	-0.400986	0.418954	C3	P2
mRNA_2544	2412	K00046 idnO gluconate 5-dehydrogenase	10912	1.1.1.125	2-deoxy-D-gluconate 3-dehydrogenase.	Pentose and glucuronate interconversions	Carbohydrate Metabolism	METABOLIC	-0.699403	-0.0719611	-0.740982	-0.887747	-0.784232	-0.897444	-0.896967	-0.656284	-0.398419	0.415138	C3	P2
mRNA_7373	7034	HMMPfam-FAD binding domain-PF01494,PRINTS-Aromatic-ring hydroxylase (flavoprotein monooxygenase) signature-PR00420,SUPERFAMILY--SSF51905	15741	1.14.13.1	Salicylate 1-monooxygenase.	Fluorene degradation	Biodegradation of Xenobiotics	METABOLIC	-0.612122	0.141752	-0.390324	-0.592005	-0.562219	-0.685342	-0.686078	-0.257003	-0.294287	0.412049	C3	P2
mRNA_6000	5719	KOG2517 Ribulose kinase and related carbohydrate kinases	14368	2.7.1.47	D-ribulokinase.	Pentose and glucuronate interconversions	Carbohydrate Metabolism	METABOLIC	-0.289645	0.154763	-0.401071	-0.795146	-0.543288	-0.728385	-0.828952	-0.422218	-0.0886397	0.411604	C3	P2
mRNA_5212	4959	K00624 E2.3.1.7 carnitine O-acetyltransferase	13580	2.3.1.7	Carnitine O-acetyltransferase.	Alanine and aspartate metabolism	Amino Acid Metabolism	METABOLIC	0.116262	0.446503	-0.0371736	-0.558907	-0.289554	-0.466201	-0.61393	-0.109238	0.159988	0.410887	C2	P3
mRNA_1925	1827	K13239 PECI peroxisomal 3,2-trans-enoyl-CoA isomerase	10293	5.3.3.8	Dodecenoyl-CoA delta-isomerase.	Fatty acid metabolism	Lipid Metabolism	METABOLIC	-0.803008	-0.089591	-0.594768	-0.643321	-0.716551	-0.765913	-0.719289	-0.618382	-0.544659	0.40823	C3	P2
mRNA_7438	7099	K01455 E3.5.1.49 formamidase	15806	3.5.1.49	Formamidase.	Glyoxylate and dicarboxylate metabolism	Carbohydrate Metabolism	METABOLIC	-0.833826	-0.0898129	-0.621074	-0.59559	-0.726652	-0.745381	-0.69535	-0.601394	-0.57586	0.408182	C3	P2
mRNA_1908	1811	K01426 E3.5.1.4, amiE amidase	10276	3.5.1.4	Amidase.	Tryptophan metabolism	Amino Acid Metabolism	METABOLIC	-0.598788	-0.0614069	-0.716233	-0.916419	-0.759008	-0.887534	-0.923872	-0.641803	-0.316745	0.40728	C3	P2
mRNA_4499	4273	K01968 E6.4.1.4A 3-methylcrotonyl-CoA carboxylase alpha subunit	12867	6.4.1.4	Methylcrotonyl-CoA carboxylase.	Valine, leucine and isoleucine degradation	Amino Acid Metabolism	METABOLIC	-0.07184	0.323972	-0.16622	-0.716785	-0.397742	-0.61844	-0.767738	-0.199666	0.110696	0.406295	C3	P3
mRNA_6940	6623	KOG2816 Predicted transporter ADD1 (major facilitator superfamily)	15308	4.99.1.1	Ferrochelatase.	Porphyrin and chlorophyll metabolism	Metabolism of Cofactors and Vitamins	METABOLIC	-0.647277	0.0618908	-0.413714	-0.724626	-0.626837	-0.787061	-0.838156	-0.390029	-0.283574	0.405063	C3	P2
mRNA_5291	5036	K00799 GST, gst glutathione S-transferase	13659	2.5.1.18	Glutathione transferase.	Glutathione metabolism	Metabolism of Other Amino Acids	METABOLIC	0.372522	0.804335	0.274797	0.13979	0.0668543	0.0742437	0.0517322	0.391077	0.137991	0.403574	C3	P3
mRNA_7380	7041	K01897 ACSL, fadD long-chain acyl-CoA synthetase	15748	6.2.1.3	Long-chain-fatty-acid--CoA ligase.	Fatty acid metabolism	Lipid Metabolism	METABOLIC	-0.599159	-0.0416508	-0.628644	-0.920697	-0.721994	-0.887134	-0.939534	-0.582088	-0.276106	0.398901	C3	P2
mRNA_4714	4477	K01183 E3.2.1.14 chitinase	13082	3.2.1.14	Chitinase.	Aminosugars metabolism	Metabolism of Complex Carbohydrates	METABOLIC	0.0243321	0.394031	-0.16617	-0.672064	-0.330685	-0.564791	-0.704494	-0.0133028	0.225578	0.396605	C3	P3
mRNA_3730	3531	KOG1268 Glucosamine 6-phosphate synthetases, contain amidotransferase and phosphosugar isomerase domains	12098	2.6.1.16	Glutamine-fructose-6-phosphate transaminase (isomerizing).	Aminosugars metabolism	Metabolism of Complex Carbohydrates	METABOLIC	-0.267772	0.0248711	-0.577366	-0.626097	-0.606581	-0.556028	-0.536743	-0.731437	-0.407407	0.395853	C3	P2
mRNA_389	373	HMMPfam-Vacuolar sorting protein 9 (VPS9) domain-PF02204,ProSiteProfiles-VPS9 domain profile.-PS51205,SUPERFAMILY--SSF109993	8757	4.1.1.36	Phosphopantothenoylcysteine decarboxylase.	Pantothenate and CoA biosynthesis	Metabolism of Cofactors and Vitamins	METABOLIC	-0.434268	0.0739618	-0.55186	-0.911441	-0.631194	-0.834059	-0.911895	-0.408756	-0.111061	0.395747	C3	P2
mRNA_2473	2347	K01610 E4.1.1.49, pckA phosphoenolpyruvate carboxykinase (ATP)	10841	4.1.1.49	Phosphoenolpyruvate carboxykinase (ATP).	Carbon fixation	Energy Metabolism	METABOLIC	0.255441	0.493232	0.0524455	-0.484648	-0.193666	-0.363806	-0.527801	0.0236219	0.258794	0.389313	C2	P3
mRNA_1332	1261	K00232 E1.3.3.6, ACOX1, ACOX3 acyl-CoA oxidase	9700	1.3.3.6	Acyl-CoA oxidase.	Fatty acid metabolism	Lipid Metabolism	METABOLIC	-0.593978	0.00908295	-0.492736	-0.796984	-0.644857	-0.813528	-0.871981	-0.485197	-0.26658	0.388237	C3	P2
mRNA_4008	3806	K03695 clpB ATP-dependent Clp protease ATP-binding subunit ClpB	12376	3.6.1.3	Adenosinetriphosphatase.	Purine metabolism	Nucleotide Metabolism	METABOLIC	-0.734317	0.128378	-0.25917	-0.031526	-0.452203	-0.327606	-0.17504	-0.325836	-0.710137	0.387945	C3	P3
mRNA_302	290	K00668 FAS1 fatty acid synthase subunit beta, fungi type	8670	2.3.1.86	Fatty-acyl-CoA synthase.	Fatty acid biosynthesis (path 1)	Lipid Metabolism	METABOLIC	-0.641787	0.00291328	-0.557236	-0.784581	-0.653231	-0.800335	-0.815827	-0.426796	-0.294226	0.384517	C3	P2
mRNA_3793	3594	K15528 FAAH fatty acid amide hydrolase	12161	3.5.1.4	Amidase.	Tryptophan metabolism	Amino Acid Metabolism	METABOLIC	-0.547218	-0.0409183	-0.622487	-0.942738	-0.718149	-0.881851	-0.943688	-0.628116	-0.255354	0.383787	C3	P2
mRNA_8247	7871	K01426 E3.5.1.4, amiE amidase	16615	3.5.1.4	Amidase.	Tryptophan metabolism	Amino Acid Metabolism	METABOLIC	-0.805331	-0.10356	-0.611084	-0.720567	-0.728245	-0.812449	-0.80333	-0.581647	-0.474455	0.381684	C3	P2
mRNA_2654	2521	K00864 glpK, GK glycerol kinase	11022	2.7.1.30	Glycerol kinase.	Glycerolipid metabolism	Metabolism of Complex Lipids	METABOLIC	0.33198	0.623418	0.124952	0.13818	-0.023879	0.0807668	0.102231	0.0305192	-0.0663572	0.379508	C3	P3
mRNA_7908	7545	K03783 punA, PNP purine-nucleoside phosphorylase	16276	2.4.2.1	Purine-nucleoside phosphorylase.	Nicotinate and nicotinamide metabolism	Metabolism of Cofactors and Vitamins	METABOLIC	-0.764523	-0.0881815	-0.631483	-0.783232	-0.724069	-0.842795	-0.845124	-0.566716	-0.408902	0.376691	C3	P2
mRNA_6699	6391	HMMPfam-Peptidase family M20/M25/M40-PF01546,HMMPfam-Peptidase dimerisation domain-PF07687,PIRSF--PIRSF037226,SUPERFAMILY--SSF53187,SUPERFAMILY--SSF55031,TIGRFAM-amidohydrolases amidohydrolase-TIGR01891	15067	3.5.1.-	In linear amides.	Nicotinate and nicotinamide metabolism	Metabolism of Cofactors and Vitamins	METABOLIC	0.310569	0.47066	-0.0323305	-0.445518	-0.191422	-0.314601	-0.437862	-0.0575046	0.221879	0.372611	C2	P3
mRNA_7326	6991	K01969 E6.4.1.4B 3-methylcrotonyl-CoA carboxylase beta subunit	15694	6.4.1.4	Methylcrotonyl-CoA carboxylase.	Valine, leucine and isoleucine degradation	Amino Acid Metabolism	METABOLIC	-0.425106	0.0553004	-0.462584	-0.875901	-0.593034	-0.808466	-0.904548	-0.40907	-0.0823326	0.368942	C3	P2
mRNA_5684	5417	K07404 pgl 6-phosphogluconolactonase	14052	5.5.1.5	Carboxy-cis,cis-muconate cyclase.	Benzoate degradation via hydroxylation	Biodegradation of Xenobiotics	METABOLIC	0.164848	0.396593	-0.0321873	-0.528638	-0.245436	-0.414958	-0.562264	-0.124378	0.186528	0.363898	C2	P3
mRNA_1066	1008	KOG1383 Glutamate decarboxylase/sphingosine phosphate lyase	9434	4.1.1.15	Glutamate decarboxylase.	Taurine and hypotaurine metabolism	Metabolism of Other Amino Acids	METABOLIC	-0.101831	0.41388	0.0581894	-0.484705	-0.269295	-0.487669	-0.631433	0.0457125	0.130953	0.363759	C3	P2
mRNA_5885	5613	KOG1424 Predicted GTP-binding protein MMR1	14253	3.6.1.-	In phosphorous-containing anhydrides.	Starch and sucrose metabolism	Metabolism of Complex Carbohydrates	METABOLIC	0.172513	0.369544	-0.236513	-0.131962	-0.231379	-0.121296	-0.0909009	-0.252008	-0.167223	0.357339	C3	P3
mRNA_2354	2235	K01580 E4.1.1.15, gadB, gadA, GAD glutamate decarboxylase	10722	4.1.1.15	Glutamate decarboxylase.	Taurine and hypotaurine metabolism	Metabolism of Other Amino Acids	METABOLIC	-0.454437	-0.0714555	-0.659326	-0.924809	-0.690972	-0.8363	-0.902536	-0.625679	-0.208	0.356843	C3	P2
mRNA_1670	1583	K15918 GLYK D-glycerate 3-kinase	10038	2.7.1.31	Glycerate kinase.	Glyoxylate and dicarboxylate metabolism	Carbohydrate Metabolism	METABOLIC	-0.488785	0.0061894	-0.472602	-0.824108	-0.596994	-0.796182	-0.885582	-0.413477	-0.135062	0.355414	C3	P2
mRNA_1567	1482	KOG4129 Exopolyphosphatases and related proteins	9935	3.6.1.11	Exopolyphosphatase.	Purine metabolism	Nucleotide Metabolism	METABOLIC	-0.711756	-0.0422214	-0.58953	-0.629667	-0.625178	-0.72104	-0.683899	-0.432506	-0.400784	0.353998	C3	P2
mRNA_1838	1741	K04486 E3.1.3.15B histidinol-phosphatase (PHP family)	10206	3.1.3.15	Histidinol-phosphatase.	Histidine metabolism	Amino Acid Metabolism	METABOLIC	0.349509	0.729392	0.321082	0.0623532	0.0913495	0.031736	-0.014966	0.4574	0.245217	0.353611	C3	P3
mRNA_8026	7658	K03515 REV1 DNA repair protein REV1	16394	2.7.7.-	Nucleotidyltransferases.	DNA polymerase	REPLICATION AND REPAIR	REGULATORY	-0.599346	-0.155091	-0.807934	-0.936803	-0.77109	-0.880794	-0.896362	-0.722304	-0.352455	0.353536	C3	P2
mRNA_1412	1338	K11699 RDR, RDRP RNA-dependent RNA polymerase	9780	2.7.7.48	RNA-directed RNA polymerase.	Purine metabolism	Nucleotide Metabolism	METABOLIC	0.231572	0.370579	-0.112876	-0.487109	-0.25353	-0.346262	-0.460385	-0.184044	0.127577	0.353527	C2	P3
mRNA_168	161	K01598 PPCDC, coaC phosphopantothenoylcysteine decarboxylase	8536	4.1.1.36	Phosphopantothenoylcysteine decarboxylase.	Pantothenate and CoA biosynthesis	Metabolism of Cofactors and Vitamins	METABOLIC	-0.190172	0.26203	-0.0139338	-0.428526	-0.32607	-0.434254	-0.497936	-0.27041	-0.144261	0.352066	C3	P2
mRNA_2988	2841	KOG1212 Amidases	11356	3.5.1.4	Amidase.	Tryptophan metabolism	Amino Acid Metabolism	METABOLIC	0.31222	0.493692	0.0756309	-0.346728	-0.127654	-0.261767	-0.394239	-0.00288079	0.238006	0.351787	C2	P3
mRNA_18	16	KOG1515 Arylacetamide deacetylase	8386	3.1.1.3	Triacylglycerol lipase.	Glycerolipid metabolism	Metabolism of Complex Lipids	METABOLIC	-0.742721	-0.0308209	-0.459689	-0.64435	-0.620481	-0.739359	-0.74611	-0.427909	-0.38816	0.344572	C3	P2
mRNA_5681	5414	KOG3146 Dolichyl pyrophosphate phosphatase and related acid phosphatases	14049	3.6.1.43	Dolichyldiphosphatase.	N-Glycans biosynthesis	Metabolism of Complex Carbohydrates	METABOLIC	-0.509186	0.207735	-0.196493	0.221713	-0.342022	-0.0859162	0.120701	-0.330177	-0.749189	0.342753	C3	P3
mRNA_4474	4248	K01426 E3.5.1.4, amiE amidase	12842	3.5.1.4	Amidase.	Tryptophan metabolism	Amino Acid Metabolism	METABOLIC	-0.753323	-0.192708	-0.743024	-0.799765	-0.747683	-0.829552	-0.812416	-0.661839	-0.44215	0.340266	C3	P2
mRNA_8047	7679	K08744 CRLS cardiolipin synthase (CMP-forming)	16415	2.7.8.-	Transferases for other substituted phosphate groups.	Aminophosphonate metabolism	Metabolism of Other Amino Acids	METABOLIC	0.0111614	0.222424	-0.205205	-0.647598	-0.377448	-0.518241	-0.640225	-0.331974	0.0326963	0.339371	C2	P3
mRNA_7050	6732	K08678 UXS1, uxs UDP-glucuronate decarboxylase	15418	4.1.1.35	UDP-glucuronate decarboxylase.	Nucleotide sugars metabolism	Nucleotide Metabolism	METABOLIC	-0.805283	-0.0741837	-0.555704	-0.446234	-0.608678	-0.615403	-0.525891	-0.445547	-0.548028	0.338506	C3	P2
mRNA_1067	1009	K01580 E4.1.1.15, gadB, gadA, GAD glutamate decarboxylase	9435	4.1.1.15	Glutamate decarboxylase.	Taurine and hypotaurine metabolism	Metabolism of Other Amino Acids	METABOLIC	-0.252569	0.00791038	-0.570169	-0.848796	-0.581633	-0.72457	-0.810838	-0.545286	-0.0914942	0.334957	C3	P2
mRNA_6258	5961	K01687 ilvD dihydroxy-acid dehydratase	14626	4.2.1.9	Dihydroxy-acid dehydratase.	Pantothenate and CoA biosynthesis	Metabolism of Cofactors and Vitamins	METABOLIC	-0.345586	0.0110516	-0.518647	-0.905136	-0.605842	-0.790159	-0.880423	-0.533453	-0.103107	0.333359	C3	P2
mRNA_5407	5151	K15734 SDR16C5 all-trans-retinol dehydrogenase (NAD+)	13775	1.1.1.105	Retinol dehydrogenase.	Retinol metabolism	Metabolism of Cofactors and Vitamins	METABOLIC	-0.234267	0.090206	-0.37322	-0.814213	-0.50748	-0.709623	-0.840973	-0.389295	0.009874	0.333007	C3	P2
mRNA_3986	3784	K01439 dapE succinyl-diaminopimelate desuccinylase	12354	3.5.1.14	Aminoacylase.	Urea cycle and metabolism of amino groups	Amino Acid Metabolism	METABOLIC	-0.40097	-0.0962009	-0.66572	-0.918835	-0.6669	-0.802364	-0.862138	-0.630194	-0.187114	0.331146	C3	P2
mRNA_3388	3209	KOG1577 Aldo/keto reductase family proteins	11756	1.1.1.156	Glycerol 2-dehydrogenase (NADP+).	Glycerolipid metabolism	Metabolism of Complex Lipids	METABOLIC	0.285694	0.526634	0.185525	-0.259482	-0.0920565	-0.195163	-0.32023	0.0399008	0.190368	0.327637	C2	P3
mRNA_4579	4351	KOG1399 Flavin-containing monooxygenase	12947	1.14.13.22	Cyclohexanone monooxygenase.	Caprolactam degradation	Biodegradation of Xenobiotics	METABOLIC	-0.433951	-0.0576878	-0.566168	-0.913629	-0.623673	-0.814225	-0.897174	-0.481033	-0.116408	0.325664	C3	P2
mRNA_6162	5868	K11427 DOT1L, DOT1 histone-lysine N-methyltransferase, H3 lysine-79 specific	14530	2.1.1.43	Histone-lysine N-methyltransferase.	Lysine degradation	Amino Acid Metabolism	METABOLIC	-0.332022	0.252931	-0.181539	0.160636	-0.236391	-0.0332882	0.143545	-0.1074	-0.536625	0.321066	C3	P3
mRNA_820	770	K20495 CYP704B1 long-chain fatty acid omega-monooxygenase	9188	1.14.-.-	Acting on paired donors, with incorporation or reduction of	gamma-Hexachlorocyclohexane degradation	Biodegradation of Xenobiotics	METABOLIC	-0.362359	0.0776616	-0.340873	-0.786558	-0.49012	-0.724602	-0.837122	-0.244131	0.000490115	0.319577	C3	P2
mRNA_2565	2433	K00799 GST, gst glutathione S-transferase	10933	2.5.1.18	Glutathione transferase.	Glutathione metabolism	Metabolism of Other Amino Acids	METABOLIC	0.373662	0.493754	0.00763003	-0.027461	-0.0542752	-0.00856979	-0.0360743	0.0065576	0.0544347	0.315305	C3	P3
mRNA_235	225	KOG2614 Kynurenine 3-monooxygenase and related flavoprotein monooxygenases	8603	1.14.13.1	Salicylate 1-monooxygenase.	Fluorene degradation	Biodegradation of Xenobiotics	METABOLIC	0.111775	0.499676	0.146014	0.317702	0.0230379	0.141415	0.243839	0.0711829	-0.176357	0.313251	C3	P3
mRNA_421	404	K11209 yghU, yfcG GSH-dependent disulfide-bond oxidoreductase	8789	2.5.1.18	Glutathione transferase.	Glutathione metabolism	Metabolism of Other Amino Acids	METABOLIC	-0.808808	-0.293922	-0.815964	-0.725333	-0.778729	-0.784576	-0.732719	-0.837335	-0.603093	0.310739	C3	P2
mRNA_6698	6390	K00819 rocD, OAT ornithine--oxo-acid transaminase	15066	2.6.1.13	Ornithine--oxo-acid aminotransferase.	Arginine and proline metabolism	Amino Acid Metabolism	METABOLIC	0.316751	0.447813	0.0725595	-0.430768	-0.127995	-0.285364	-0.425793	0.0700428	0.309563	0.310524	C2	P3
mRNA_5879	5607	KOG2624 Triglyceride lipase-cholesterol esterase	14247	3.1.1.13	Sterol esterase.	Bile acid biosynthesis	Lipid Metabolism	METABOLIC	-0.83287	-0.285818	-0.867	-0.644132	-0.774073	-0.720933	-0.599886	-0.790274	-0.686973	0.309625	C3	P2
mRNA_6437	6135	K07511 ECHS1 enoyl-CoA hydratase	14805	4.2.1.17	Enoyl-CoA hydratase.	Fatty acid metabolism	Lipid Metabolism	METABOLIC	-0.0307482	0.1566	-0.272017	-0.781411	-0.401926	-0.611778	-0.760407	-0.287259	0.146933	0.308017	C2	P3
mRNA_5402	5146	KOG2938 Predicted inosine-uridine preferring nucleoside hydrolase	13770	3.2.2.3	Uridine nucleosidase.	Pyrimidine metabolism	Nucleotide Metabolism	METABOLIC	0.491094	0.577831	0.173969	-0.134171	0.011861	-0.0404412	-0.141452	0.177508	0.26663	0.307847	C2	P3
mRNA_3078	2924	K01613 psd, PISD phosphatidylserine decarboxylase	11446	4.1.1.65	Phosphatidylserine decarboxylase.	Glycine, serine and threonine metabolism	Amino Acid Metabolism	METABOLIC	-0.503008	0.0144142	-0.477893	-0.794066	-0.565144	-0.759326	-0.817586	-0.306475	-0.117369	0.3046	C3	P2
mRNA_6592	6285	KOG2571 Chitin synthase/hyaluronan synthase (glycosyltransferases)	14960	2.4.1.16	Chitin synthase.	Aminosugars metabolism	Metabolism of Complex Carbohydrates	METABOLIC	-0.0217106	0.29593	-0.251323	-0.308322	-0.294976	-0.265335	-0.232416	-0.140221	-0.125765	0.301307	C3	P3
mRNA_2202	2091	K00365 uaZ urate oxidase	10570	1.7.3.3	Urate oxidase.	Purine metabolism	Nucleotide Metabolism	METABOLIC	-0.803236	-0.169404	-0.627615	-0.690091	-0.675505	-0.769121	-0.744577	-0.539414	-0.440013	0.298024	C3	P2
mRNA_3311	3135	K00134 GAPDH, gapA glyceraldehyde 3-phosphate dehydrogenase	11679	1.2.1.12	Glyceraldehyde 3-phosphate dehydrogenase (phosphorylating).	Glycolysis / Gluconeogenesis	Carbohydrate Metabolism	METABOLIC	0.362563	0.528255	0.243812	-0.294773	-0.0103254	-0.195612	-0.370693	0.2193	0.377954	0.296146	C2	P3
mRNA_3654	3461	K11204 GCLC glutamate--cysteine ligase catalytic subunit	12022	6.3.2.2	Glutamate--cysteine ligase.	Glutamate metabolism	Amino Acid Metabolism	METABOLIC	-0.863548	-0.242773	-0.646969	-0.585982	-0.695199	-0.706809	-0.641981	-0.691155	-0.62457	0.296143	C3	P2
mRNA_6091	5800	KOG1515 Arylacetamide deacetylase	14459	3.1.1.3	Triacylglycerol lipase.	Glycerolipid metabolism	Metabolism of Complex Lipids	METABOLIC	-0.825311	-0.185088	-0.6122	-0.660654	-0.675118	-0.75833	-0.729597	-0.563745	-0.472306	0.292843	C3	P2
mRNA_2679	2546	K14262 DUG2 di- and tripeptidase	11047	3.4.-.-	Acting on peptide bonds (peptide hydrolases).	Biotin metabolism	Metabolism of Cofactors and Vitamins	METABOLIC	-0.585827	-0.1571	-0.666317	-0.906042	-0.673448	-0.838527	-0.888954	-0.554514	-0.232841	0.292571	C3	P2
mRNA_8466	8081	KOG2112 Lysophospholipase	16834	3.1.1.5	Lysophospholipase.	Phospholipid degradation	Metabolism of Complex Lipids	METABOLIC	-0.533568	0.0630002	-0.168746	-0.547325	-0.443788	-0.618529	-0.702056	-0.221425	-0.158237	0.292174	C3	P2
mRNA_4508	4281	KOG2263 Methionine synthase II (cobalamin-independent)	12876	2.1.1.14	5-methyltetrahydropteroyltriglutamate--homocysteine S-methyltransferase.	Methionine metabolism	Amino Acid Metabolism	METABOLIC	-0.0045355	0.203054	-0.213953	-0.727049	-0.349942	-0.578684	-0.737047	-0.182056	0.195835	0.291759	C2	P3
mRNA_683	644	K01613 psd, PISD phosphatidylserine decarboxylase	9051	4.1.1.65	Phosphatidylserine decarboxylase.	Glycine, serine and threonine metabolism	Amino Acid Metabolism	METABOLIC	-0.847199	-0.279943	-0.80837	-0.381791	-0.708742	-0.556996	-0.390012	-0.830663	-0.831047	0.290949	C3	P2
mRNA_591	557	K01915 glnA, GLUL glutamine synthetase	8959	6.3.1.2	Glutamate--ammonia ligase.	Peptidoglycan biosynthesis	Metabolism of Complex Carbohydrates	METABOLIC	-0.749588	-0.220094	-0.645028	-0.768891	-0.695342	-0.800808	-0.809031	-0.607986	-0.395292	0.290577	C3	P2
mRNA_415	398	K03511 POLK DNA polymerase kappa	8783	2.7.7.7	DNA-directed DNA polymerase.	Purine metabolism	Nucleotide Metabolism	METABOLIC	-0.367712	-0.163974	-0.717961	-0.875903	-0.653429	-0.746408	-0.783501	-0.714475	-0.236899	0.29026	C3	P2
mRNA_5802	5533	K07441 ALG14 beta-1,4-N-acetylglucosaminyltransferase	14170	2.4.1.141	N-acetylglucosaminyldiphosphodolichol N-acetylglucosaminyltransferase.	N-Glycans biosynthesis	Metabolism of Complex Carbohydrates	METABOLIC	0.274519	0.600252	0.45106	-0.0456118	0.105955	-0.0703107	-0.220535	0.395457	0.337577	0.289714	C2	P3
mRNA_2053	1947	KOG2450 Aldehyde dehydrogenase	10421	1.2.1.3	Aldehyde dehydrogenase (NAD+).	1,2-Dichloroethane degradation	Biodegradation of Xenobiotics	METABOLIC	-0.745794	-0.148994	-0.55244	-0.696429	-0.648005	-0.769168	-0.782431	-0.495085	-0.36326	0.283403	C3	P2
mRNA_8348	7966	K05349 bglX beta-glucosidase	16716	3.2.1.21	Beta-glucosidase.	Starch and sucrose metabolism	Metabolism of Complex Carbohydrates	METABOLIC	-0.331864	-0.146258	-0.696416	-0.79317	-0.613278	-0.67878	-0.689452	-0.72542	-0.24679	0.27671	C3	P2
mRNA_906	854	K15791 DHKTD1 probable 2-oxoglutarate dehydrogenase E1 component DHKTD1	9274	1.2.4.2	Oxoglutarate dehydrogenase (lipoamide).	Citrate cycle (TCA cycle)	Carbohydrate Metabolism	METABOLIC	-0.308582	0.0653076	-0.263539	-0.761988	-0.435438	-0.683301	-0.819086	-0.228012	0.0614195	0.275027	C3	P2
mRNA_1144	1081	K13355 NUDT19 nucleoside diphosphate-linked moiety X motif 19, mitochondrial	9512	3.6.1.-	In phosphorous-containing anhydrides.	Starch and sucrose metabolism	Metabolism of Complex Carbohydrates	METABOLIC	0.504112	0.795204	0.637736	0.397749	0.344942	0.321554	0.261671	0.647341	0.312538	0.271843	C3	P3
mRNA_745	700	K00101 E1.1.2.3, lldD L-lactate dehydrogenase (cytochrome)	9113	1.1.2.3	L-lactate dehydrogenase (cytochrome).	Pyruvate metabolism	Carbohydrate Metabolism	METABOLIC	0.0391432	0.248824	-0.0660042	-0.532481	-0.255094	-0.43469	-0.577453	-0.144076	0.142042	0.268074	C2	P3
mRNA_8084	7715	K05351 E1.1.1.9 D-xylulose reductase	16452	1.1.1.9	D-xylulose reductase.	Pentose and glucuronate interconversions	Carbohydrate Metabolism	METABOLIC	-0.845963	-0.176915	-0.564619	-0.479267	-0.613988	-0.638947	-0.57279	-0.545388	-0.556899	0.267425	C3	P2
mRNA_8468	8082	K00131 gapN glyceraldehyde-3-phosphate dehydrogenase (NADP+)	16836	1.2.1.3	Aldehyde dehydrogenase (NAD+).	1,2-Dichloroethane degradation	Biodegradation of Xenobiotics	METABOLIC	-0.559463	-0.120098	-0.501288	-0.835361	-0.598777	-0.792771	-0.871251	-0.475151	-0.16482	0.26468	C3	P2
mRNA_8106	7735	K13511 TAZ monolysocardiolipin acyltransferase	16474	2.3.1.-	Transferring groups other than amino-acyl groups.	Benzoate degradation via CoA ligation	Biodegradation of Xenobiotics	METABOLIC	0.591808	0.734838	0.502327	0.16483	0.255407	0.185043	0.0804585	0.528528	0.389772	0.263096	C3	P3
mRNA_409	393	K00667 FAS2 fatty acid synthase subunit alpha, fungi type	8777	2.3.1.86	Fatty-acyl-CoA synthase.	Fatty acid biosynthesis (path 1)	Lipid Metabolism	METABOLIC	-0.710749	-0.107367	-0.509679	-0.478411	-0.535823	-0.577723	-0.508298	-0.363112	-0.425185	0.26256	C3	P2
mRNA_1909	1812	K01426 E3.5.1.4, amiE amidase	10277	3.5.1.4	Amidase.	Tryptophan metabolism	Amino Acid Metabolism	METABOLIC	-0.675517	-0.255175	-0.725978	-0.848946	-0.702843	-0.824656	-0.842829	-0.643644	-0.330454	0.259695	C3	P2
mRNA_6791	6478	K00888 PI4KA phosphatidylinositol 4-kinase A	15159	2.7.1.67	1-phosphatidylinositol 4-kinase.	Inositol phosphate metabolism	Metabolism of Complex Lipids	METABOLIC	0.129999	0.195378	-0.243121	-0.714936	-0.299918	-0.498053	-0.646983	-0.154566	0.250986	0.254311	C2	P3
mRNA_6375	6076	K01178 E3.2.1.3 glucoamylase	14743	3.2.1.3	Glucan 1,4-alpha-glucosidase.	Starch and sucrose metabolism	Metabolism of Complex Carbohydrates	METABOLIC	-0.55309	-0.233275	-0.770356	-0.889356	-0.688772	-0.812231	-0.833238	-0.698544	-0.286587	0.25336	C3	P2
mRNA_5702	5435	K09478 ACADSB short/branched chain acyl-CoA dehydrogenase	14070	1.3.99.12	2-methylacyl-CoA dehydrogenase.	Valine, leucine and isoleucine degradation	Amino Acid Metabolism	METABOLIC	0.461134	0.491876	0.298784	-0.141174	0.0578021	-0.0393199	-0.180001	0.132	0.302517	0.252453	C2	P3
mRNA_3476	3288	K01915 glnA, GLUL glutamine synthetase	11844	6.3.1.2	Glutamate--ammonia ligase.	Peptidoglycan biosynthesis	Metabolism of Complex Carbohydrates	METABOLIC	-0.624962	-0.235817	-0.704504	-0.832829	-0.667883	-0.799348	-0.829342	-0.587004	-0.279585	0.251278	C3	P2
mRNA_3937	3736	KOG0692 Pentafunctional AROM protein	12305	1.1.1.24	Quinate 5-dehydrogenase.	Phenylalanine, tyrosine and tryptophan biosynthesis	Amino Acid Metabolism	METABOLIC	-0.0301311	0.192952	-0.133273	-0.68155	-0.293097	-0.544942	-0.712175	-0.0994828	0.231958	0.250135	C2	P3
mRNA_6609	6302	KOG1232 Proteins containing the FAD binding domain	14977	1.1.2.4	D-lactate dehydrogenase (cytochrome).	Pyruvate metabolism	Carbohydrate Metabolism	METABOLIC	0.21039	0.54317	0.477943	0.625802	0.213468	0.398255	0.471342	0.213095	-0.191676	0.247179	C1	P1
mRNA_2799	2661	K01897 ACSL, fadD long-chain acyl-CoA synthetase	11167	6.2.1.3	Long-chain-fatty-acid--CoA ligase.	Fatty acid metabolism	Lipid Metabolism	METABOLIC	-0.506934	-0.082422	-0.462468	-0.633043	-0.484869	-0.62018	-0.62837	-0.296696	-0.174053	0.242377	C3	P2
mRNA_1764	1675	KOG0867 Glutathione S-transferase	10132	2.5.1.18	Glutathione transferase.	Glutathione metabolism	Metabolism of Other Amino Acids	METABOLIC	-0.654209	-0.325599	-0.722304	-0.682387	-0.670623	-0.682324	-0.651628	-0.846729	-0.509387	0.239111	C3	P2
mRNA_4023	3821	K01061 E3.1.1.45 carboxymethylenebutenolidase	12391	3.1.1.45	Carboxymethylenebutenolidase.	1,4-Dichlorobenzene degradation	Biodegradation of Xenobiotics	METABOLIC	-0.317125	-0.0445825	-0.457885	-0.840684	-0.491276	-0.722974	-0.825305	-0.327862	0.0421479	0.238687	C3	P2
mRNA_6173	5879	K00698 CHS1 chitin synthase	14541	2.4.1.16	Chitin synthase.	Aminosugars metabolism	Metabolism of Complex Carbohydrates	METABOLIC	-0.14849	0.0532983	-0.390603	-0.12577	-0.307438	-0.137834	-0.0104472	-0.346103	-0.398355	0.236322	C3	P3
mRNA_4257	4044	K00295 MTD1 methylenetetrahydrofolate dehydrogenase (NAD+)	12625	1.5.1.15	Methylenetetrahydrofolate dehydrogenase (NAD+).	One carbon pool by folate	Metabolism of Cofactors and Vitamins	METABOLIC	0.354129	0.606798	0.473487	0.565904	0.246562	0.418183	0.472572	0.304503	-0.0721352	0.234025	C1	P1
mRNA_5118	4870	K05349 bglX beta-glucosidase	13486	3.2.1.21	Beta-glucosidase.	Starch and sucrose metabolism	Metabolism of Complex Carbohydrates	METABOLIC	-0.274221	0.0407532	-0.269726	-0.749067	-0.397674	-0.654312	-0.791213	-0.183717	0.112238	0.226883	C3	P2
mRNA_7279	6950	K13698 ABHD4 abhydrolase domain-containing protein 4	15647	3.1.1.23	Acylglycerol lipase.	Glycerolipid metabolism	Metabolism of Complex Lipids	METABOLIC	-0.236077	0.297399	0.162133	0.016714	-0.116922	-0.175728	-0.206293	0.0589872	-0.122207	0.225267	C2	P3
mRNA_1174	1109	K15190 MEPCE, BCDIN3 7SK snRNA methylphosphate capping enzyme	9542	2.1.1.-	Methyltransferases.	Androgen and estrogen metabolism	Lipid Metabolism	METABOLIC	-0.63896	-0.237569	-0.679515	-0.288108	-0.601966	-0.411242	-0.229041	-0.821331	-0.766425	0.225191	C3	P2
mRNA_5061	4815	K11414 SIRT4, SIR2L4 NAD-dependent deacetylase sirtuin 4	13429	3.5.1.-	In linear amides.	Nicotinate and nicotinamide metabolism	Metabolism of Cofactors and Vitamins	METABOLIC	0.319526	0.559077	0.442387	0.598574	0.231859	0.431029	0.505882	0.269548	-0.125145	0.223962	C1	P1
mRNA_7760	7402	K05607 AUH methylglutaconyl-CoA hydratase	16128	4.2.1.18	Methylglutaconyl-CoA hydratase.	Valine, leucine and isoleucine degradation	Amino Acid Metabolism	METABOLIC	0.00271347	0.117074	-0.177783	-0.705146	-0.300756	-0.534326	-0.695691	-0.208861	0.219023	0.214207	C2	P3
mRNA_7068	6749	K00167 BCKDHB, bkdA2 2-oxoisovalerate dehydrogenase E1 component beta subunit	15436	1.2.4.4	3-methyl-2-oxobutanoate dehydrogenase (lipoamide).	Valine, leucine and isoleucine degradation	Amino Acid Metabolism	METABOLIC	-0.181822	0.0595514	-0.19829	-0.70005	-0.332345	-0.594702	-0.752276	-0.154067	0.183603	0.212819	C3	P3
mRNA_4502	4276	KOG3720 Lysosomal & prostatic acid phosphatases	12870	3.1.3.2	Acid phosphatase.	gamma-Hexachlorocyclohexane degradation	Biodegradation of Xenobiotics	METABOLIC	-0.620598	-0.217422	-0.582993	-0.770537	-0.582828	-0.742574	-0.786378	-0.464283	-0.215475	0.212053	C3	P2
mRNA_92	88	KOG2914 Predicted haloacid-halidohydrolase and related hydrolases	8460	3.1.3.21	Glycerol-1-phosphatase.	Glycerolipid metabolism	Metabolism of Complex Lipids	METABOLIC	0.428643	0.344102	0.0234727	-0.465167	-0.0483927	-0.244214	-0.409392	0.121982	0.447149	0.208966	C2	P3
mRNA_6458	6153	K01193 INV, sacA beta-fructofuranosidase	14826	3.2.1.26	Beta-fructofuranosidase.	Galactose metabolism	Carbohydrate Metabolism	METABOLIC	0.223091	0.161741	-0.182524	-0.643457	-0.21507	-0.418199	-0.56476	-0.10971	0.311674	0.204574	C2	P3
mRNA_697	655	KOG1389 3-oxoacyl CoA thiolase	9065	2.3.1.16	Acetyl-CoA C-acyltransferase.	Benzoate degradation via hydroxylation	Biodegradation of Xenobiotics	METABOLIC	-0.62856	-0.252394	-0.619208	-0.7901	-0.60482	-0.754329	-0.77709	-0.508514	-0.240879	0.203089	C3	P2
mRNA_4919	4677	K01768 E4.6.1.1 adenylate cyclase	13287	4.6.1.1	Adenylate cyclase.	Purine metabolism	Nucleotide Metabolism	METABOLIC	-0.654472	-0.230039	-0.548143	-0.734966	-0.574937	-0.728482	-0.756505	-0.46774	-0.262107	0.201784	C3	P2
mRNA_6582	6275	K11517 HAO (S)-2-hydroxy-acid oxidase	14950	1.1.2.3	L-lactate dehydrogenase (cytochrome).	Pyruvate metabolism	Carbohydrate Metabolism	METABOLIC	0.149797	0.141709	-0.129954	-0.624417	-0.228879	-0.429054	-0.592162	-0.186981	0.266292	0.194244	C2	P3
mRNA_4487	4261	K05857 PLCD phosphatidylinositol phospholipase C, delta	12855	3.1.4.11	1-phosphatidylinositol-4,5-bisphosphate phosphodiesterase.	Inositol phosphate metabolism	Metabolism of Complex Lipids	METABOLIC	0.430939	0.406513	0.0668977	-0.0292392	0.0570265	0.0548192	0.0257648	0.202708	0.235199	0.190317	C3	P3
mRNA_2122	2013	K00103 GULO L-gulonolactone oxidase	10490	1.1.3.8	L-gulonolactone oxidase.	Ascorbate and aldarate metabolism	Carbohydrate Metabolism	METABOLIC	-0.600408	0.0176566	-0.11399	0.126884	-0.255162	-0.15192	-0.0234999	-0.123775	-0.54093	0.188317	C3	P3
mRNA_2147	2038	K01719 hemD, UROS uroporphyrinogen-III synthase	10515	4.2.1.75	Uroporphyrinogen-III synthase.	Porphyrin and chlorophyll metabolism	Metabolism of Cofactors and Vitamins	METABOLIC	-0.623367	-0.23363	-0.539171	-0.491641	-0.492155	-0.559341	-0.541375	-0.367699	-0.308716	0.186287	C3	P2
mRNA_7489	7149	K12351 SMPD2 sphingomyelin phosphodiesterase 2	15857	3.1.4.12	Sphingomyelin phosphodiesterase.	Sphingophospholipid biosynthesis	Metabolism of Complex Lipids	METABOLIC	-0.0454168	0.013169	-0.392538	-0.78456	-0.392892	-0.591178	-0.719564	-0.272615	0.170291	0.185426	C2	P3
mRNA_48	45	HMMPfam-Serine hydrolase (FSH1)-PF03959,SUPERFAMILY--SSF53474	8416	1.5.1.3	Dihydrofolate reductase.	One carbon pool by folate	Metabolism of Cofactors and Vitamins	METABOLIC	-0.184098	-0.126928	-0.530807	-0.766272	-0.442918	-0.593478	-0.672001	-0.357092	0.0410304	0.184362	C3	P3
mRNA_5876	5604	K14537 NUG2, GNL2 nuclear GTP-binding protein	14244	3.6.1.-	In phosphorous-containing anhydrides.	Starch and sucrose metabolism	Metabolism of Complex Carbohydrates	METABOLIC	0.298383	0.521706	0.491459	0.642218	0.267248	0.466495	0.542554	0.290202	-0.131067	0.179471	C1	P1
mRNA_6727	6418	K00761 upp, UPRT uracil phosphoribosyltransferase	15095	2.4.2.9	Uracil phosphoribosyltransferase.	Pyrimidine metabolism	Nucleotide Metabolism	METABOLIC	-0.654391	-0.178859	-0.355402	-0.51837	-0.477038	-0.60314	-0.638764	-0.33458	-0.256897	0.179407	C3	P2
mRNA_2880	2735	K10531 pvdA L-ornithine N5-oxygenase	11248	1.13.12.-	With incorporation of one atom of oxygen.	Nitrogen metabolism	Energy Metabolism	METABOLIC	0.294066	0.36303	0.037213	-0.378507	-0.0498459	-0.24039	-0.395824	0.171775	0.402053	0.17918	C2	P3
mRNA_8212	7837	K17878 NNT1 nicotinamide N-methyltransferase	16580	2.1.1.1	Nicotinamide N-methyltransferase.	Nicotinate and nicotinamide metabolism	Metabolism of Cofactors and Vitamins	METABOLIC	0.297565	0.545476	0.554166	0.646145	0.293282	0.472216	0.531344	0.365746	-0.0926847	0.178931	C1	P1
mRNA_546	513	K00799 GST, gst glutathione S-transferase	8914	2.5.1.18	Glutathione transferase.	Glutathione metabolism	Metabolism of Other Amino Acids	METABOLIC	-0.627398	-0.275938	-0.615492	-0.660023	-0.560659	-0.658098	-0.651948	-0.461344	-0.275047	0.171473	C3	P2
mRNA_5428	5172	KOG0157 Cytochrome P450 CYP4/CYP19/CYP26 subfamilies	13796	1.14.13.12	Benzoate 4-monooxygenase.	Benzoate degradation via CoA ligation	Biodegradation of Xenobiotics	METABOLIC	0.418752	0.343527	0.0782105	-0.447869	0.00777437	-0.232714	-0.415511	0.260332	0.535467	0.170964	C2	P3
mRNA_2476	2350	KOG0673 Thymidylate synthase	10844	2.1.1.45	Thymidylate synthase.	One carbon pool by folate	Metabolism of Cofactors and Vitamins	METABOLIC	0.368309	0.337449	0.171605	-0.142097	0.0653807	-0.0571451	-0.181259	0.168081	0.297986	0.167783	C2	P3
mRNA_682	643	K01487 E3.5.4.3, guaD guanine deaminase	9050	3.5.4.3	Guanine deaminase.	Purine metabolism	Nucleotide Metabolism	METABOLIC	-0.740751	-0.292543	-0.581347	-0.614783	-0.568762	-0.671392	-0.658516	-0.481909	-0.354932	0.164747	C3	P2
mRNA_4226	4014	K00700 GBE1, glgB 1,4-alpha-glucan branching enzyme	12594	2.4.1.18	1,4-alpha-glucan branching enzyme.	Starch and sucrose metabolism	Metabolism of Complex Carbohydrates	METABOLIC	-0.600594	-0.263692	-0.615147	-0.615208	-0.531241	-0.607691	-0.573623	-0.448938	-0.287063	0.159567	C3	P2
mRNA_2696	2561	K02147 ATPeV1B, ATP6B V-type H+-transporting ATPase subunit B	11064	3.6.3.14	H(+)-transporting two-sector ATPase.	ATP synthesis	Energy Metabolism	METABOLIC	-0.300257	-0.149181	-0.451371	-0.828599	-0.447831	-0.680742	-0.800078	-0.335251	0.0690741	0.159259	C3	P3
mRNA_5077	4831	KOG1663 O-methyltransferase	13445	2.1.1.104	Caffeoyl-CoA O-methyltransferase.	Flavonoids, stilbene and lignin biosynthesis	Biosynthesis of Secondary Metabolites	METABOLIC	0.515803	0.3842	0.139523	-0.193269	0.0629423	-0.034198	-0.167248	0.139666	0.387055	0.1584	C2	P3
mRNA_2404	2282	HMMPfam-Cellulase (glycosyl hydrolase family 5)-PF00150,SUPERFAMILY--SSF51445	10772	3.2.1.78	Mannan endo-1,4-beta-mannosidase.	Fructose and mannose metabolism	Carbohydrate Metabolism	METABOLIC	-0.434139	0.115137	0.177965	0.264053	-0.0719558	0.00590063	0.0950118	0.0329531	-0.392408	0.151787	C3	P3
mRNA_3674	3478	K00128 ALDH aldehyde dehydrogenase (NAD+)	12042	1.2.1.3	Aldehyde dehydrogenase (NAD+).	1,2-Dichloroethane degradation	Biodegradation of Xenobiotics	METABOLIC	0.0682467	0.0570419	-0.146957	-0.708175	-0.229111	-0.49431	-0.673422	-0.0773707	0.33859	0.150401	C2	P3
mRNA_5322	5067	K01120 cpdP 3',5'-cyclic-nucleotide phosphodiesterase	13690	3.1.4.17	3',5'-cyclic-nucleotide phosphodiesterase.	Purine metabolism	Nucleotide Metabolism	METABOLIC	-0.653567	-0.256657	-0.52975	-0.640029	-0.509257	-0.645189	-0.645125	-0.388039	-0.246229	0.147165	C3	P2
mRNA_559	525	KOG4672 Uncharacterized conserved low complexity protein	8927	3.6.1.19	Nucleoside-triphosphate pyrophosphatase.	Pyrimidine metabolism	Nucleotide Metabolism	METABOLIC	-0.00709151	0.291371	0.173789	0.538899	0.0782452	0.337369	0.479096	0.0275585	-0.391086	0.141518	C1	P1
mRNA_5851	5579	SUPERFAMILY--SSF51735	14219	1.1.1.-	With NAD(+) or NADP(+) as acceptor.	Bile acid biosynthesis	Lipid Metabolism	METABOLIC	0.426871	0.430752	0.37766	0.0133961	0.148699	0.0716362	-0.0526049	0.218187	0.29105	0.136217	C2	P3
mRNA_4393	4170	K00029 E1.1.1.40, maeB malate dehydrogenase (oxaloacetate-decarboxylating)(NADP+)	12761	1.1.1.40	Malate dehydrogenase (oxaloacetate decarboxylating) (NADP+).	Pyruvate metabolism	Carbohydrate Metabolism	METABOLIC	-0.1905	-0.233593	-0.661303	-0.568938	-0.456957	-0.431973	-0.399763	-0.622561	-0.225753	0.135793	C3	P3
mRNA_7041	6723	KOG1577 Aldo/keto reductase family proteins	15409	1.1.1.156	Glycerol 2-dehydrogenase (NADP+).	Glycerolipid metabolism	Metabolism of Complex Lipids	METABOLIC	-0.0409723	-0.0629447	-0.326784	-0.756681	-0.330979	-0.558152	-0.707947	-0.290316	0.207245	0.135148	C2	P3
mRNA_2937	2791	K14521 NAT10, KRE33 N-acetyltransferase 10	11305	2.3.1.-	Transferring groups other than amino-acyl groups.	Benzoate degradation via CoA ligation	Biodegradation of Xenobiotics	METABOLIC	0.111803	0.38426	0.394402	0.68315	0.217807	0.456678	0.58177	0.204839	-0.279769	0.133782	C1	P1
mRNA_1340	1269	KOG3968 Atrazine chlorohydrolase/guanine deaminase	9708	3.5.4.3	Guanine deaminase.	Purine metabolism	Nucleotide Metabolism	METABOLIC	-0.828211	-0.380635	-0.676117	-0.442627	-0.587365	-0.556705	-0.448689	-0.596387	-0.568388	0.133191	C3	P2
mRNA_245	235	KOG0256 1-aminocyclopropane-1-carboxylate synthase, and related proteins	8613	4.4.1.14	1-aminocyclopropane-1-carboxylate synthase.	Propanoate metabolism	Carbohydrate Metabolism	METABOLIC	0.502335	0.308117	0.137238	-0.310659	0.0582542	-0.108374	-0.281149	0.128448	0.476298	0.132438	C2	P3
mRNA_5827	5557	K04518 pheA2 prephenate dehydratase	14195	4.2.1.51	Prephenate dehydratase.	Phenylalanine, tyrosine and tryptophan biosynthesis	Amino Acid Metabolism	METABOLIC	-0.135744	-0.045366	-0.280296	-0.7421	-0.313395	-0.581878	-0.734795	-0.151649	0.235508	0.132202	C3	P3
mRNA_3683	3487	KOG0069 Glyoxylate/hydroxypyruvate reductase (D-isomer-specific 2-hydroxy acid dehydrogenase superfamily)	12051	1.1.1.95	Phosphoglycerate dehydrogenase.	Glycine, serine and threonine metabolism	Amino Acid Metabolism	METABOLIC	0.366517	0.211023	-0.0228984	-0.520829	-0.0576975	-0.281484	-0.464282	0.0759225	0.471289	0.130357	C2	P3
mRNA_5058	4812	K07249 E1.2.1.36 retinal dehydrogenase	13426	1.2.1.3	Aldehyde dehydrogenase (NAD+).	1,2-Dichloroethane degradation	Biodegradation of Xenobiotics	METABOLIC	-0.797735	-0.382473	-0.611289	-0.414679	-0.541129	-0.524585	-0.436219	-0.54551	-0.518206	0.117126	C3	P2
mRNA_4178	3967	KOG1337 N-methyltransferase	12546	2.1.1.43	Histone-lysine N-methyltransferase.	Lysine degradation	Amino Acid Metabolism	METABOLIC	-0.671897	-0.325876	-0.54881	-0.633382	-0.53264	-0.659088	-0.664965	-0.457528	-0.264364	0.115543	C3	P2
mRNA_861	810	K03513 POLM DNA polymerase mu	9229	2.7.7.7	DNA-directed DNA polymerase.	Purine metabolism	Nucleotide Metabolism	METABOLIC	-0.538464	0.000823902	-0.0227565	0.016661	-0.183188	-0.185886	-0.112814	-0.0258061	-0.327828	0.115174	C3	P3
mRNA_6983	6665	K02145 ATPeV1A, ATP6A V-type H+-transporting ATPase subunit A	15351	3.6.3.14	H(+)-transporting two-sector ATPase.	ATP synthesis	Energy Metabolism	METABOLIC	0.0977182	0.0464007	-0.113074	-0.661254	-0.191367	-0.454026	-0.638393	-0.0902511	0.353571	0.113134	C2	P3
mRNA_3774	3575	K01764 E4.4.1.17 cytochrome c heme-lyase	12142	4.4.1.17	Holocytochrome-c synthase.	Porphyrin and chlorophyll metabolism	Metabolism of Cofactors and Vitamins	METABOLIC	0.67503	0.545822	0.564976	0.316948	0.364458	0.361843	0.265924	0.41367	0.374534	0.108586	C1	P1
mRNA_7804	7446	KOG1204 Predicted dehydrogenase	16172	1.1.1.153	Sepiapterin reductase.	Folate biosynthesis	Metabolism of Cofactors and Vitamins	METABOLIC	-0.0988817	0.0728843	-0.100078	0.416529	-0.0441285	0.244325	0.430428	-0.233945	-0.48306	0.108534	C1	P1
mRNA_8484	8097	KOG0725 Reductases with broad range of substrate specificities	16852	1.1.1.206	Tropine dehydrogenase.	Alkaloid biosynthesis II	Biosynthesis of Secondary Metabolites	METABOLIC	-0.419242	-0.252209	-0.512633	-0.836282	-0.483167	-0.703173	-0.792069	-0.411549	-0.00448614	0.106667	C3	P3
mRNA_6097	5806	KOG4313 Thiamine pyrophosphokinase	14465	2.7.6.2	Thiamine pyrophosphokinase.	Thiamine metabolism	Metabolism of Cofactors and Vitamins	METABOLIC	0.157061	-0.0237295	-0.272488	-0.654402	-0.23614	-0.417192	-0.556315	-0.257594	0.264695	0.106046	C2	P3
mRNA_4213	4001	K01673 cynT, can carbonic anhydrase	12581	4.2.1.1	Carbonate dehydratase.	Nitrogen metabolism	Energy Metabolism	METABOLIC	-0.15381	0.166034	0.295352	0.0654215	0.064502	-0.0554002	-0.114857	0.253168	0.0623981	0.10345	C2	P3
mRNA_6908	6592	K01907 AACS, acsA acetoacetyl-CoA synthetase	15276	6.2.1.16	Acetoacetate--CoA ligase.	Butanoate metabolism	Carbohydrate Metabolism	METABOLIC	0.130157	0.0524861	-0.111442	-0.602615	-0.179203	-0.397913	-0.564398	-0.139893	0.297635	0.0991288	C2	P3
mRNA_8152	7778	KOG2944 Glyoxalase	16520	4.4.1.5	Lactoylglutathione lyase.	Pyruvate metabolism	Carbohydrate Metabolism	METABOLIC	0.403632	0.325209	0.0700607	-0.182148	0.0814088	-0.0423342	-0.133027	0.33123	0.432222	0.0983569	C2	P3
mRNA_5343	5088	K01835 pgm phosphoglucomutase	13711	5.4.2.2	Phosphoglucomutase.	Streptomycin biosynthesis	Biosynthesis of Secondary Metabolites	METABOLIC	-0.14148	-0.130848	-0.366384	-0.790682	-0.343464	-0.594454	-0.738046	-0.264653	0.203631	0.0974171	C3	P3
mRNA_8092	7721	K14457 MOGAT2, MGAT2 2-acylglycerol O-acyltransferase 2	16460	2.3.1.22	2-acylglycerol O-acyltransferase.	Glycerolipid metabolism	Metabolism of Complex Lipids	METABOLIC	-0.24235	-0.181121	-0.370066	-0.762238	-0.364702	-0.610183	-0.730757	-0.259177	0.132421	0.088084	C3	P3
mRNA_1388	1315	K00698 CHS1 chitin synthase	9756	2.4.1.16	Chitin synthase.	Aminosugars metabolism	Metabolism of Complex Carbohydrates	METABOLIC	-0.291927	-0.25884	-0.641238	-0.808471	-0.462405	-0.639011	-0.70744	-0.374515	0.0197322	0.0869386	C3	P3
mRNA_2839	2694	K01427 URE urease	11207	3.5.1.5	Urease.	Purine metabolism	Nucleotide Metabolism	METABOLIC	-0.785023	-0.410202	-0.645302	-0.410828	-0.52785	-0.505465	-0.400212	-0.545924	-0.515822	0.0853498	C3	P2
mRNA_915	863	K01950 E6.3.5.1, NADSYN1, QNS1, nadE NAD+ synthase (glutamine-hydrolysing)	9283	6.3.5.1	NAD(+) synthase (glutamine-hydrolysing).	Nicotinate and nicotinamide metabolism	Metabolism of Cofactors and Vitamins	METABOLIC	0.0799303	-0.00590878	-0.200263	-0.662838	-0.213652	-0.449149	-0.611193	-0.144917	0.300542	0.081337	C2	P3
mRNA_1360	1288	K01054 MGLL acylglycerol lipase	9728	3.1.1.23	Acylglycerol lipase.	Glycerolipid metabolism	Metabolism of Complex Lipids	METABOLIC	-0.596385	-0.361527	-0.579856	-0.720836	-0.512364	-0.666766	-0.690299	-0.462	-0.178455	0.080603	C3	P2
mRNA_6481	6176	K02201 E2.7.7.3B pantetheine-phosphate adenylyltransferase	14849	2.7.7.3	Pantetheine-phosphate adenylyltransferase.	Pantothenate and CoA biosynthesis	Metabolism of Cofactors and Vitamins	METABOLIC	-0.178666	-0.218206	-0.430238	-0.811103	-0.396676	-0.613605	-0.743281	-0.395077	0.125728	0.0802777	C3	P3
mRNA_5285	5030	HMMPfam-FAD binding domain-PF01494,PRINTS-Aromatic-ring hydroxylase (flavoprotein monooxygenase) signature-PR00420,SUPERFAMILY--SSF51905	13653	1.14.13.1	Salicylate 1-monooxygenase.	Fluorene degradation	Biodegradation of Xenobiotics	METABOLIC	-0.357238	-0.0968853	-0.188113	-0.532539	-0.277088	-0.502241	-0.599455	-0.0968776	0.0628741	0.0802348	C3	P2
mRNA_4019	3817	K15116 SLC25A33_36, RIM2 solute carrier family 25, member 33/36	12387	3.6.1.1	Inorganic pyrophosphatase.	Oxidative phosphorylation	Energy Metabolism	METABOLIC	0.220424	0.381794	0.42916	0.722347	0.298705	0.530648	0.644579	0.293573	-0.180734	0.07633	C1	P1
mRNA_7829	7471	K06126 COQ6 ubiquinone biosynthesis monooxygenase Coq6	16197	1.14.13.-	With NADH or NADPH as one donor, and incorporation of one atom	Methane metabolism	Energy Metabolism	METABOLIC	-0.426128	-0.13257	-0.35941	0.243222	-0.227761	0.0439745	0.261316	-0.342442	-0.63047	0.0754564	C1	P3
mRNA_4187	3976	K01897 ACSL, fadD long-chain acyl-CoA synthetase	12555	6.2.1.3	Long-chain-fatty-acid--CoA ligase.	Fatty acid metabolism	Lipid Metabolism	METABOLIC	-0.424574	-0.299792	-0.481118	-0.776441	-0.44183	-0.656537	-0.742552	-0.372617	0.00023028	0.071537	C3	P3
mRNA_1768	1679	K01858 INO1, ISYNA1 myo-inositol-1-phosphate synthase	10136	5.5.1.4	Myo-inositol-1-phosphate synthase.	Inositol phosphate metabolism	Metabolism of Complex Lipids	METABOLIC	0.529057	0.39108	0.32303	0.431842	0.297041	0.43709	0.468932	0.298959	0.130282	0.0702664	C1	P1
mRNA_4449	4224	K14168 CTU1, NCS6 cytoplasmic tRNA 2-thiolation protein 1	12817	2.7.7.-	Nucleotidyltransferases.	DNA polymerase	REPLICATION AND REPAIR	REGULATORY	0.299446	0.387321	0.431825	0.686579	0.321203	0.528867	0.627764	0.256164	-0.0979804	0.0690284	C1	P1
mRNA_4988	4744	KOG1014 17 beta-hydroxysteroid dehydrogenase type 3, HSD17B3	13356	1.1.1.-	With NAD(+) or NADP(+) as acceptor.	Bile acid biosynthesis	Lipid Metabolism	METABOLIC	-0.166386	-0.188655	-0.295101	-0.606017	-0.314699	-0.474539	-0.589704	-0.414534	0.0411932	0.0682512	C2	P3
mRNA_4363	4140	K19562 BIO3-BIO1 bifunctional dethiobiotin synthetase / adenosylmethionine---8-amino-7-oxononanoate aminotransferase	12731	2.6.1.62	Adenosylmethionine--8-amino-7-oxononanoate aminotransferase.	Biotin metabolism	Metabolism of Cofactors and Vitamins	METABOLIC	0.538431	0.407867	0.411038	-0.19875	0.234067	-0.0148189	-0.221736	0.462676	0.656984	0.0673021	C2	P3
mRNA_2052	1946	KOG1399 Flavin-containing monooxygenase	10420	1.14.13.22	Cyclohexanone monooxygenase.	Caprolactam degradation	Biodegradation of Xenobiotics	METABOLIC	-0.141493	-0.0469978	-0.14422	-0.55246	-0.205873	-0.448931	-0.589393	-0.0813998	0.2079	0.0624545	C3	P3
mRNA_1736	1647	K01593 DDC aromatic-L-amino-acid decarboxylase	10104	4.1.1.28	Aromatic-L-amino-acid decarboxylase.	Alkaloid biosynthesis I	Biosynthesis of Secondary Metabolites	METABOLIC	0.704783	0.484811	0.528625	0.0649432	0.348027	0.21419	0.0465989	0.484289	0.585507	0.053466	C2	P3
mRNA_7624	7274	KOG1535 Predicted fumarylacetoacetate hydralase	15992	3.7.1.5	Acylpyruvate hydrolase.	Tyrosine metabolism	Amino Acid Metabolism	METABOLIC	0.635726	0.477939	0.535148	0.29638	0.362881	0.346158	0.24977	0.397509	0.376097	0.0510961	C1	P1
mRNA_3021	2869	K00697 otsA trehalose 6-phosphate synthase	11389	2.4.1.15	Alpha,alpha-trehalose-phosphate synthase (UDP-forming).	Starch and sucrose metabolism	Metabolism of Complex Carbohydrates	METABOLIC	0.151655	-0.0662118	-0.296054	-0.60541	-0.20926	-0.368431	-0.499351	-0.248371	0.248883	0.0507607	C2	P3
mRNA_877	826	K07425 CYP4A alkane 1-monooxygenase	9245	1.14.-.-	Acting on paired donors, with incorporation or reduction of	gamma-Hexachlorocyclohexane degradation	Biodegradation of Xenobiotics	METABOLIC	0.0320927	0.0524224	0.1868	-0.275621	0.024501	-0.219592	-0.381451	0.101645	0.333518	0.0499933	C2	P3
mRNA_5027	4782	HMMPfam-Cryptococcal mannosyltransferase 1-PF11735	13395	2.4.1.-	Hexosyltransferases.	O-Glycans biosynthesis	Metabolism of Complex Carbohydrates	METABOLIC	-0.433301	-0.00274404	0.110394	0.428934	-0.0192424	0.145963	0.292142	-0.0110966	-0.474924	0.0494144	C3	P3
mRNA_6668	6361	K03509 POLH DNA polymerase eta	15036	2.7.7.7	DNA-directed DNA polymerase.	Purine metabolism	Nucleotide Metabolism	METABOLIC	0.180724	-0.0970532	-0.353099	-0.316448	-0.17809	-0.136134	-0.136386	-0.377991	-0.0121183	0.0482485	C2	P3
mRNA_1615	1528	K03283 HSPA1_8 heat shock 70kDa protein 1/8	9983	4.2.1.24	Porphobilinogen synthase.	Porphyrin and chlorophyll metabolism	Metabolism of Cofactors and Vitamins	METABOLIC	0.382635	0.340038	0.35996	0.642071	0.315668	0.540793	0.632132	0.234344	-0.0741174	0.0439612	C1	P1
mRNA_6356	6059	K01477 alc, ALLC allantoicase	14724	3.5.3.4	Allantoicase.	Purine metabolism	Nucleotide Metabolism	METABOLIC	-0.665127	-0.430161	-0.612279	-0.594367	-0.495438	-0.591188	-0.576123	-0.461202	-0.271455	0.0388993	C3	P2
mRNA_3253	3080	KOG1201 Hydroxysteroid 17-beta dehydrogenase 11	11621	1.1.1.105	Retinol dehydrogenase.	Retinol metabolism	Metabolism of Cofactors and Vitamins	METABOLIC	-0.0816091	-0.237614	-0.451975	-0.774657	-0.338718	-0.543991	-0.666116	-0.342171	0.193427	0.0317735	C3	P3
mRNA_5044	4798	K04717 SGPP2 sphingosine-1-phosphate phosphotase 2	13412	3.1.3.-	Phosphoric monoester hydrolases.	Vitamin B6 metabolism	Metabolism of Cofactors and Vitamins	METABOLIC	-0.298721	0.046914	0.0996188	0.514737	0.047196	0.249233	0.412144	0.0779162	-0.40778	0.0282682	C1	P3
mRNA_3277	3103	K14835 NOP2 ribosomal RNA methyltransferase Nop2	11645	2.1.1.-	Methyltransferases.	Androgen and estrogen metabolism	Lipid Metabolism	METABOLIC	0.302141	0.339214	0.452358	0.727112	0.337008	0.567967	0.667667	0.270937	-0.128576	0.0274293	C1	P1
mRNA_3609	3417	K00235 SDHB, SDH2 succinate dehydrogenase (ubiquinone) iron-sulfur subunit	11977	1.3.5.1	Succinate dehydrogenase (ubiquinone).	Citrate cycle (TCA cycle)	Carbohydrate Metabolism	METABOLIC	-0.0623666	0.207554	0.39431	0.658566	0.231668	0.41276	0.535843	0.283106	-0.260789	0.0261974	C1	P3
mRNA_6518	6212	K05712 mhpA 3-(3-hydroxy-phenyl)propionate hydroxylase	14886	1.14.13.7	Phenol 2-monooxygenase.	gamma-Hexachlorocyclohexane degradation	Biodegradation of Xenobiotics	METABOLIC	0.0307651	-0.0619146	-0.122254	-0.633602	-0.171889	-0.433561	-0.611005	-0.0991383	0.333	0.0254763	C2	P3
mRNA_5877	5605	K00624 E2.3.1.7 carnitine O-acetyltransferase	14245	2.3.1.7	Carnitine O-acetyltransferase.	Alanine and aspartate metabolism	Amino Acid Metabolism	METABOLIC	0.499631	0.232715	0.227394	-0.297212	0.130644	-0.0790687	-0.274937	0.217848	0.551341	0.0236828	C2	P3
mRNA_3256	3083	K01681 ACO, acnA aconitate hydratase	11624	4.2.1.3	Aconitate hydratase.	Glyoxylate and dicarboxylate metabolism	Carbohydrate Metabolism	METABOLIC	-0.147052	0.123873	0.310345	0.542527	0.172489	0.320352	0.437193	0.240835	-0.264732	0.021002	C1	P3
mRNA_795	747	KOG0137 Very-long-chain acyl-CoA dehydrogenase	9163	1.3.99.-	With other acceptors.	Sphingoglycolipid metabolism	Metabolism of Complex Lipids	METABOLIC	-0.531052	-0.405548	-0.444874	-0.620054	-0.422385	-0.574701	-0.637442	-0.401361	-0.112692	0.0150197	C3	P3
mRNA_66	62	K15118 SLC25A38 solute carrier family 25, member 38	8434	3.6.1.1	Inorganic pyrophosphatase.	Oxidative phosphorylation	Energy Metabolism	METABOLIC	0.721817	0.452899	0.571991	0.178024	0.400148	0.303922	0.150697	0.485023	0.552382	0.0120909	C2	P3
mRNA_2529	2400	K01613 psd, PISD phosphatidylserine decarboxylase	10897	4.1.1.65	Phosphatidylserine decarboxylase.	Glycine, serine and threonine metabolism	Amino Acid Metabolism	METABOLIC	0.706047	0.427872	0.536566	0.0513591	0.367346	0.219008	0.0420565	0.480377	0.611956	0.010694	C2	P3
mRNA_2093	1984	K10967 KTR1_3 alpha 1,2-mannosyltransferase	10461	2.4.1.-	Hexosyltransferases.	O-Glycans biosynthesis	Metabolism of Complex Carbohydrates	METABOLIC	0.0360085	0.153251	0.101756	0.600717	0.166091	0.418693	0.588011	0.152065	-0.279376	0.00404548	C1	P1
mRNA_2312	2193	K00275 pdxH, PNPO pyridoxamine 5'-phosphate oxidase	10680	1.4.3.5	Pyridoxamine-phosphate oxidase.	Vitamin B6 metabolism	Metabolism of Cofactors and Vitamins	METABOLIC	0.484962	0.268005	0.380034	-0.258797	0.19603	-0.0550754	-0.271273	0.360976	0.628167	-0.00802112	C2	P3
mRNA_4548	4321	K03392 ACMSD aminocarboxymuconate-semialdehyde decarboxylase	12916	4.1.1.45	Aminocarboxymuconate-semialdehyde decarboxylase.	Tryptophan metabolism	Amino Acid Metabolism	METABOLIC	-0.777921	-0.527098	-0.645326	-0.548654	-0.538219	-0.586129	-0.538313	-0.571809	-0.411276	-0.00999104	C3	P2
mRNA_5794	5525	K01637 E4.1.3.1, aceA isocitrate lyase	14162	4.1.3.1	Isocitrate lyase.	Glyoxylate and dicarboxylate metabolism	Carbohydrate Metabolism	METABOLIC	0.492135	0.179064	0.225469	-0.294274	0.144786	-0.0664577	-0.263732	0.199144	0.554464	-0.0107688	C2	P3
mRNA_2689	2554	K07422 CYP2U1 cytochrome P450, family 2, subfamily U, polypeptide 1	11057	1.14.14.1	Unspecific monooxygenase.	Tryptophan metabolism	Amino Acid Metabolism	METABOLIC	0.448966	0.395718	0.511946	0.507113	0.389311	0.452575	0.438769	0.404514	0.178256	-0.0129186	C1	P1
mRNA_212	203	K01194 TREH, treA, treF alpha,alpha-trehalase	8580	3.2.1.28	Alpha,alpha-trehalase.	Starch and sucrose metabolism	Metabolism of Complex Carbohydrates	METABOLIC	0.558844	0.236024	0.298756	0.0350298	0.247391	0.18106	0.0562059	0.17616	0.399624	-0.015884	C2	P3
mRNA_2849	2704	K01611 speD, AMD1 S-adenosylmethionine decarboxylase	11217	4.1.1.50	Adenosylmethionine decarboxylase.	Arginine and proline metabolism	Amino Acid Metabolism	METABOLIC	0.0151809	0.119673	0.273108	0.693618	0.21941	0.484386	0.642562	0.114081	-0.328895	-0.0178377	C1	P1
mRNA_265	255	K00876 udk, UCK uridine kinase	8633	2.7.1.48	Uridine kinase.	Pyrimidine metabolism	Nucleotide Metabolism	METABOLIC	0.588252	0.409425	0.488954	0.628635	0.451476	0.600735	0.642656	0.417419	0.15346	-0.0208183	C1	P1
mRNA_8224	7849	K00948 PRPS, prsA ribose-phosphate pyrophosphokinase	16592	2.7.6.1	Ribose-phosphate pyrophosphokinase.	Purine metabolism	Nucleotide Metabolism	METABOLIC	0.703665	0.49155	0.643121	0.510857	0.501499	0.533269	0.467156	0.551834	0.401081	-0.0250995	C1	P1
mRNA_8262	7886	K01958 PC, pyc pyruvate carboxylase	16630	6.4.1.1	Pyruvate carboxylase.	Alanine and aspartate metabolism	Amino Acid Metabolism	METABOLIC	-0.396185	-0.418387	-0.510127	-0.672146	-0.378499	-0.541349	-0.603672	-0.34268	-0.000550973	-0.0274133	C3	P3
mRNA_720	678	K00993 EPT1 ethanolaminephosphotransferase	9088	2.7.8.1	Ethanolaminephosphotransferase.	Sphingophospholipid biosynthesis	Metabolism of Complex Lipids	METABOLIC	-0.603009	-0.384896	-0.54027	-0.386155	-0.362947	-0.411886	-0.348064	-0.262871	-0.266307	-0.0281051	C3	P2
mRNA_5332	5077	K01904 4CL 4-coumarate--CoA ligase	13700	6.2.1.12	4-coumarate--CoA ligase.	Flavonoids, stilbene and lignin biosynthesis	Biosynthesis of Secondary Metabolites	METABOLIC	0.376075	0.147216	0.330295	-0.231243	0.171892	-0.0620312	-0.267021	0.246855	0.528978	-0.0402871	C2	P3
mRNA_3293	3118	K01440 PNC1 nicotinamidase	11661	3.5.1.19	Nicotinamidase.	Nicotinate and nicotinamide metabolism	Metabolism of Cofactors and Vitamins	METABOLIC	-0.255007	-0.29747	-0.383417	-0.566291	-0.265563	-0.447125	-0.511702	-0.177685	0.130294	-0.0407024	C3	P3
mRNA_2711	2575	K01098 CET1 polynucleotide 5'-triphosphatase	11079	3.6.1.-	In phosphorous-containing anhydrides.	Starch and sucrose metabolism	Metabolism of Complex Carbohydrates	METABOLIC	-0.0500309	0.0130424	0.0576038	0.592922	0.124886	0.411361	0.600338	-0.0247825	-0.396957	-0.0443024	C1	P1
mRNA_4274	4060	K01720 prpD 2-methylcitrate dehydratase	12642	4.2.1.79	2-methylcitrate dehydratase.	Lysine biosynthesis	Amino Acid Metabolism	METABOLIC	0.710729	0.300217	0.422743	0.0204403	0.339052	0.221536	0.0583181	0.356249	0.576776	-0.0477541	C2	P3
mRNA_6579	6272	KOG0871 Class 2 transcription repressor NC2, beta subunit (Dr1)	14947	2.7.7.7	DNA-directed DNA polymerase.	Purine metabolism	Nucleotide Metabolism	METABOLIC	-0.415845	-0.103613	0.0582619	0.349985	0.0138413	0.0986769	0.212906	0.0706852	-0.296897	-0.0490891	C3	P3
mRNA_3175	3009	K01191 E3.2.1.24 alpha-mannosidase	11543	3.2.1.24	Alpha-mannosidase.	N-Glycan degradation	Metabolism of Complex Carbohydrates	METABOLIC	-0.396802	-0.383525	-0.412409	-0.66072	-0.326135	-0.537705	-0.6163	-0.252839	0.0630388	-0.0523405	C3	P3
mRNA_5817	5547	K09680 coaW type II pantothenate kinase	14185	2.7.1.33	Pantothenate kinase.	Pantothenate and CoA biosynthesis	Metabolism of Cofactors and Vitamins	METABOLIC	0.0524341	-0.244134	-0.351592	-0.697416	-0.215823	-0.401977	-0.519158	-0.221766	0.273373	-0.0523648	C3	P3
mRNA_4530	4303	K00605 gcvT, AMT aminomethyltransferase	12898	2.1.2.10	Aminomethyltransferase.	One carbon pool by folate	Metabolism of Cofactors and Vitamins	METABOLIC	0.607407	0.169609	0.210923	-0.164294	0.209993	0.0689532	-0.0982554	0.20475	0.545474	-0.0532766	C2	P3
mRNA_6217	5921	K17362 ACOT13 acyl-coenzyme A thioesterase 13	14585	3.1.2.-	Thiolester hydrolases.	Benzoate degradation via CoA ligation	Biodegradation of Xenobiotics	METABOLIC	0.272486	-0.131435	-0.0580251	-0.262756	-0.0111323	-0.100631	-0.203865	-0.116051	0.28295	-0.0536782	C2	P3
mRNA_6386	6086	KOG3043 Predicted hydrolase related to dienelactone hydrolase	14754	3.1.1.45	Carboxymethylenebutenolidase.	1,4-Dichlorobenzene degradation	Biodegradation of Xenobiotics	METABOLIC	-0.38988	-0.261095	-0.170836	-0.393185	-0.179089	-0.369644	-0.435752	-0.0652257	0.044268	-0.0552193	C3	P2
mRNA_2835	2690	K00022 HADH 3-hydroxyacyl-CoA dehydrogenase	11203	1.1.1.35	3-hydroxyacyl-CoA dehydrogenase.	Tryptophan metabolism	Amino Acid Metabolism	METABOLIC	0.720061	0.29752	0.505037	0.18576	0.397675	0.34238	0.207224	0.34783	0.492936	-0.056962	C2	P3
mRNA_6925	6609	K02331 POL5, MYBBP1A DNA polymerase phi	15293	2.7.7.7	DNA-directed DNA polymerase.	Purine metabolism	Nucleotide Metabolism	METABOLIC	0.343967	0.269862	0.477822	0.771105	0.409689	0.636424	0.733914	0.317909	-0.0724799	-0.058154	C1	P1
mRNA_5829	5559	K00228 CPOX, hemF coproporphyrinogen III oxidase	14197	1.3.3.3	Coproporphyrinogen oxidase.	Porphyrin and chlorophyll metabolism	Metabolism of Cofactors and Vitamins	METABOLIC	0.2652	0.363167	0.68357	0.325702	0.401175	0.272313	0.175836	0.680594	0.397067	-0.0610675	C2	P1
mRNA_8267	7891	K01897 ACSL, fadD long-chain acyl-CoA synthetase	16635	6.2.1.12	4-coumarate--CoA ligase.	Flavonoids, stilbene and lignin biosynthesis	Biosynthesis of Secondary Metabolites	METABOLIC	0.239073	-0.0978909	-0.0882232	-0.591655	-0.0541551	-0.302403	-0.488276	-0.0334157	0.460744	-0.0618546	C2	P3
mRNA_5764	5495	K07404 pgl 6-phosphogluconolactonase	14132	5.5.1.5	Carboxy-cis,cis-muconate cyclase.	Benzoate degradation via hydroxylation	Biodegradation of Xenobiotics	METABOLIC	0.326063	-0.0571089	-0.0873398	-0.470693	-0.00297497	-0.215696	-0.391195	0.0159057	0.4849	-0.073951	C2	P3
mRNA_4017	3815	K13333 PLB lysophospholipase	12385	3.1.1.5	Lysophospholipase.	Phospholipid degradation	Metabolism of Complex Lipids	METABOLIC	0.277228	-0.0724397	-0.0824031	-0.541743	-0.0351048	-0.267338	-0.449203	-0.0177679	0.471084	-0.0757671	C2	P3
mRNA_2348	2229	K00762 pyrE orotate phosphoribosyltransferase	10716	2.4.2.10	Orotate phosphoribosyltransferase.	Pyrimidine metabolism	Nucleotide Metabolism	METABOLIC	0.603107	0.503043	0.811737	0.599702	0.614726	0.56038	0.487404	0.863481	0.527185	-0.0769698	C1	P1
mRNA_2136	2027	K01613 psd, PISD phosphatidylserine decarboxylase	10504	4.1.1.65	Phosphatidylserine decarboxylase.	Glycine, serine and threonine metabolism	Amino Acid Metabolism	METABOLIC	-0.168396	-0.388963	-0.381724	-0.702468	-0.283657	-0.500457	-0.629092	-0.336185	0.176392	-0.0782118	C3	P3
mRNA_3516	3327	K01466 allB allantoinase	11884	3.5.2.5	Allantoinase.	Purine metabolism	Nucleotide Metabolism	METABOLIC	-0.649377	-0.511816	-0.536534	-0.466267	-0.385885	-0.475279	-0.451653	-0.387657	-0.237756	-0.0830554	C3	P2
mRNA_309	297	K00643 E2.3.1.37, ALAS 5-aminolevulinate synthase	8677	2.3.1.37	5-aminolevulinic acid synthase.	Glycine, serine and threonine metabolism	Amino Acid Metabolism	METABOLIC	0.297353	-0.0704512	0.0965555	0.155362	0.166099	0.24896	0.274032	0.0174057	0.0724836	-0.0844817	C1	P1
mRNA_1169	1104	K01469 OPLAH, OXP1, oplAH 5-oxoprolinase (ATP-hydrolysing)	9537	3.5.2.9	5-oxoprolinase (ATP-hydrolysing).	Glutathione metabolism	Metabolism of Other Amino Acids	METABOLIC	0.406163	0.232451	0.668503	0.584432	0.452854	0.504594	0.430514	0.474519	0.256229	-0.0895901	C1	P1
mRNA_1883	1786	KOG2665 Predicted FAD-dependent oxidoreductase	10251	1.1.99.2	2-hydroxyglutarate dehydrogenase.	Butanoate metabolism	Carbohydrate Metabolism	METABOLIC	-0.51023	-0.403692	-0.370205	-0.440204	-0.270152	-0.419937	-0.444427	-0.182603	-0.0527531	-0.0917131	C3	P2
mRNA_4183	3972	K01497 ribA, RIB1 GTP cyclohydrolase II	12551	3.5.4.25	GTP cyclohydrolase II.	Riboflavin metabolism	Metabolism of Cofactors and Vitamins	METABOLIC	0.4471	-0.0515842	-0.0347012	-0.360555	0.06746	-0.0703463	-0.21714	-0.0192294	0.436179	-0.096355	C2	P3
mRNA_3712	3514	K00003 E1.1.1.3 homoserine dehydrogenase	12080	1.1.1.3	Homoserine dehydrogenase.	Lysine biosynthesis	Amino Acid Metabolism	METABOLIC	0.582954	0.277652	0.494756	0.695341	0.484458	0.665698	0.711364	0.38273	0.142413	-0.101301	C1	P1
mRNA_7626	7276	K00273 DAO, aao D-amino-acid oxidase	15994	1.4.3.3	D-amino acid oxidase.	Arginine and proline metabolism	Amino Acid Metabolism	METABOLIC	0.0475743	-0.281355	-0.194007	-0.631894	-0.140872	-0.380236	-0.546139	-0.207552	0.339596	-0.105359	C2	P3
mRNA_6153	5860	K00757 udp, UPP uridine phosphorylase	14521	2.4.2.3	Uridine phosphorylase.	Pyrimidine metabolism	Nucleotide Metabolism	METABOLIC	0.500382	-0.0408795	-0.0379311	-0.258111	0.0951962	0.00836817	-0.100529	-0.0257492	0.408702	-0.106194	C2	P3
mRNA_7263	6935	K00615 E2.2.1.1, tktA, tktB transketolase	15631	2.2.1.1	Transketolase.	Pentose phosphate pathway	Carbohydrate Metabolism	METABOLIC	0.0647334	-0.0246757	0.102395	-0.0226601	0.135958	0.0460118	0.0188075	0.333277	0.255788	-0.107189	C2	P3
mRNA_1576	1491	KOG0737 AAA+-type ATPase	9944	3.6.1.3	Adenosinetriphosphatase.	Purine metabolism	Nucleotide Metabolism	METABOLIC	-0.417183	-0.398821	-0.372581	0.270715	-0.153419	0.109522	0.318878	-0.421084	-0.600005	-0.109209	C1	P3
mRNA_2246	2132	K00026 MDH2 malate dehydrogenase	10614	1.1.1.37	Malate dehydrogenase.	Citrate cycle (TCA cycle)	Carbohydrate Metabolism	METABOLIC	0.649354	0.300915	0.599549	0.0249232	0.434872	0.209471	0.00105903	0.647101	0.767688	-0.110166	C2	P3
mRNA_5818	5548	K14857 SPB1, FTSJ3 AdoMet-dependent rRNA methyltransferase SPB1	14186	2.1.1.-	Methyltransferases.	Androgen and estrogen metabolism	Lipid Metabolism	METABOLIC	0.477394	0.268355	0.565793	0.777339	0.491039	0.679897	0.732867	0.373977	0.0620426	-0.110837	C1	P1
mRNA_2172	2062	K00968 PCYT1 choline-phosphate cytidylyltransferase	10540	2.7.7.15	Cholinephosphate cytidylyltransferase.	Glycerolipid metabolism	Metabolism of Complex Lipids	METABOLIC	0.719382	0.356443	0.58116	0.567978	0.526911	0.620157	0.596014	0.509785	0.352879	-0.110883	C1	P1
mRNA_3355	3177	K01126 E3.1.4.46, glpQ, ugpQ glycerophosphoryl diester phosphodiesterase	11723	3.1.4.46	Glycerophosphodiester phosphodiesterase.	Phospholipid degradation	Metabolism of Complex Lipids	METABOLIC	0.0359767	-0.20543	-0.00729806	-0.288383	-0.0224138	-0.156435	-0.27808	-0.148652	0.178401	-0.112613	C2	P3
mRNA_47	44	HMMPfam-Serine hydrolase (FSH1)-PF03959,SUPERFAMILY--SSF53474	8415	1.5.1.3	Dihydrofolate reductase.	One carbon pool by folate	Metabolism of Cofactors and Vitamins	METABOLIC	-0.315729	-0.253846	-0.126438	-0.175437	-0.0541288	-0.187737	-0.201127	0.109825	0.0708193	-0.119847	C2	P3
mRNA_3748	3549	K00658 DLST, sucB 2-oxoglutarate dehydrogenase E2 component (dihydrolipoamide succinyltransferase)	12116	2.3.1.61	Dihydrolipoamide S-succinyltransferase.	Lysine degradation	Amino Acid Metabolism	METABOLIC	0.80911	0.378959	0.669212	0.522014	0.579433	0.606218	0.526456	0.558727	0.482414	-0.12079	C1	P1
mRNA_4920	4678	K01807 rpiA ribose 5-phosphate isomerase A	13288	5.3.1.6	Ribose 5-phosphate epimerase.	Carbon fixation	Energy Metabolism	METABOLIC	0.698721	0.208659	0.350521	0.351134	0.405012	0.474217	0.436806	0.278324	0.353522	-0.123071	C1	P1
mRNA_7643	7293	K01469 OPLAH, OXP1, oplAH 5-oxoprolinase (ATP-hydrolysing)	16011	3.5.2.9	5-oxoprolinase (ATP-hydrolysing).	Glutathione metabolism	Metabolism of Other Amino Acids	METABOLIC	0.0994373	-0.220952	-0.113076	-0.575551	-0.0570909	-0.321024	-0.509094	-0.00806565	0.447149	-0.128202	C2	P3
mRNA_4640	4408	KOG1399 Flavin-containing monooxygenase	13008	1.14.13.22	Cyclohexanone monooxygenase.	Caprolactam degradation	Biodegradation of Xenobiotics	METABOLIC	0.383438	0.0684819	0.401967	0.134371	0.308022	0.206002	0.0778723	0.247597	0.365863	-0.128763	C2	P3
mRNA_357	344	K01556 KYNU, kynU kynureninase	8725	3.7.1.3	Kynureninase.	Tryptophan metabolism	Amino Acid Metabolism	METABOLIC	-0.604986	-0.551969	-0.434055	-0.427349	-0.326853	-0.421516	-0.429102	-0.376255	-0.194	-0.128837	C3	P2
mRNA_4454	4229	K03380 E1.14.13.7 phenol 2-monooxygenase	12822	1.14.13.7	Phenol 2-monooxygenase.	gamma-Hexachlorocyclohexane degradation	Biodegradation of Xenobiotics	METABOLIC	0.56959	0.149876	0.350781	-0.233959	0.307786	0.0349555	-0.18705	0.442182	0.75622	-0.129378	C2	P3
mRNA_1168	1103	K01474 hyuB N-methylhydantoinase B	9536	3.5.2.9	5-oxoprolinase (ATP-hydrolysing).	Glutathione metabolism	Metabolism of Other Amino Acids	METABOLIC	0.252151	0.0858463	0.469005	0.702759	0.385657	0.570895	0.614819	0.303142	-0.00830824	-0.131886	C1	P1
mRNA_8154	7780	HMMPfam-Ketopantoate reductase PanE/ApbA-PF02558,HMMPfam-Ketopantoate reductase PanE/ApbA C terminal-PF08546,SUPERFAMILY--SSF48179	16522	1.1.1.169	2-dehydropantoate 2-reductase.	Pantothenate and CoA biosynthesis	Metabolism of Cofactors and Vitamins	METABOLIC	0.128745	-0.218811	-0.120989	-0.58906	-0.056534	-0.33221	-0.516828	-0.0228787	0.466757	-0.132619	C2	P3
mRNA_7325	6990	K01640 E4.1.3.4, HMGCL, hmgL hydroxymethylglutaryl-CoA lyase	15693	4.1.3.4	Hydroxymethylglutaryl-CoA lyase.	Valine, leucine and isoleucine degradation	Amino Acid Metabolism	METABOLIC	0.199906	-0.177127	-0.0650767	-0.57062	-0.00964594	-0.290831	-0.482152	0.0215939	0.525846	-0.134844	C2	P3
mRNA_3422	3237	KOG2882 p-Nitrophenyl phosphatase	11790	3.1.3.41	4-nitrophenylphosphatase.	gamma-Hexachlorocyclohexane degradation	Biodegradation of Xenobiotics	METABOLIC	0.297269	-0.0784292	0.0697323	-0.451604	0.0765159	-0.202235	-0.410774	0.153531	0.580292	-0.137741	C2	P3
mRNA_7187	6864	K00799 GST, gst glutathione S-transferase	15555	2.5.1.18	Glutathione transferase.	Glutathione metabolism	Metabolism of Other Amino Acids	METABOLIC	0.714609	0.261268	0.572609	0.423095	0.503877	0.51876	0.429878	0.396268	0.429273	-0.139108	C1	P1
mRNA_1015	959	HMMPfam-Thioesterase superfamily-PF03061,SUPERFAMILY--SSF54637	9383	3.1.2.-	Thiolester hydrolases.	Benzoate degradation via CoA ligation	Biodegradation of Xenobiotics	METABOLIC	-0.286284	-0.483471	-0.418872	-0.67896	-0.267128	-0.479674	-0.576266	-0.299333	0.128466	-0.14692	C3	P3
mRNA_2804	2666	K10808 RRM2 ribonucleoside-diphosphate reductase subunit M2	11172	1.17.4.1	Ribonucleoside-diphosphate reductase.	Pyrimidine metabolism	Nucleotide Metabolism	METABOLIC	0.182015	0.169812	0.561175	0.833919	0.472827	0.642631	0.732186	0.44989	-0.0470246	-0.147919	C1	P1
mRNA_1462	1383	K01764 E4.4.1.17 cytochrome c heme-lyase	9830	4.4.1.17	Holocytochrome-c synthase.	Porphyrin and chlorophyll metabolism	Metabolism of Cofactors and Vitamins	METABOLIC	0.587518	0.286808	0.614754	0.789113	0.561894	0.728873	0.762302	0.469192	0.182506	-0.151784	C1	P1
mRNA_7460	7121	K00698 CHS1 chitin synthase	15828	2.4.1.16	Chitin synthase.	Aminosugars metabolism	Metabolism of Complex Carbohydrates	METABOLIC	-0.105869	-0.103031	0.0263104	0.441469	0.168454	0.318959	0.463236	0.232964	-0.181728	-0.152426	C1	P3
mRNA_5558	5298	KOG3328 HGG motif-containing thioesterase	13926	3.1.2.-	Thiolester hydrolases.	Benzoate degradation via CoA ligation	Biodegradation of Xenobiotics	METABOLIC	0.309792	-0.165698	-0.0549456	-0.479338	0.0454684	-0.210306	-0.393079	0.0697408	0.560422	-0.155317	C2	P3
mRNA_73	69	K00698 CHS1 chitin synthase	8441	2.4.1.16	Chitin synthase.	Aminosugars metabolism	Metabolism of Complex Carbohydrates	METABOLIC	0.0331977	-0.123699	0.00256688	-0.172859	0.0921332	-0.063213	-0.123444	0.302936	0.336625	-0.155704	C2	P3
mRNA_325	313	KOG0054 Multidrug resistance-associated protein/mitoxantrone resistance protein, ABC superfamily	8693	3.6.1.3	Adenosinetriphosphatase.	Purine metabolism	Nucleotide Metabolism	METABOLIC	0.410673	-0.0663292	0.10146	-0.233956	0.158759	-0.00218145	-0.159374	0.068783	0.462498	-0.161846	C2	P3
mRNA_5259	5006	K01424 E3.5.1.1, ansA, ansB L-asparaginase	13627	3.5.1.1	Asparaginase.	Nitrogen metabolism	Energy Metabolism	METABOLIC	0.503911	-0.0790139	-0.0107938	-0.0374702	0.156754	0.173627	0.13143	-0.0381953	0.279047	-0.165569	C2	P1
mRNA_3719	3521	K04043 dnaK molecular chaperone DnaK	12087	4.2.1.24	Porphobilinogen synthase.	Porphyrin and chlorophyll metabolism	Metabolism of Cofactors and Vitamins	METABOLIC	0.696979	0.274606	0.568376	0.674206	0.569212	0.697056	0.693916	0.471359	0.301698	-0.165875	C1	P1
mRNA_2341	2222	K03021 RPC2, POLR3B DNA-directed RNA polymerase III subunit RPC2	10709	2.7.7.6	DNA-directed RNA polymerase.	RNA polymerase	TRANSCRIPTION	REGULATORY	0.0682875	0.000500622	0.177513	0.691932	0.299146	0.547484	0.708952	0.21838	-0.221453	-0.16863	C1	P1
mRNA_2682	2548	K00589 MET1 uroporphyrin-III C-methyltransferase	11050	2.1.1.107	Uroporphyrin-III C-methyltransferase.	Porphyrin and chlorophyll metabolism	Metabolism of Cofactors and Vitamins	METABOLIC	-0.583415	-0.520449	-0.405905	0.134612	-0.181353	-0.0132789	0.163176	-0.376748	-0.523268	-0.169985	C1	P3
mRNA_2895	2750	KOG3043 Predicted hydrolase related to dienelactone hydrolase	11263	3.1.1.45	Carboxymethylenebutenolidase.	1,4-Dichlorobenzene degradation	Biodegradation of Xenobiotics	METABOLIC	0.592121	-0.0116108	0.209393	-0.130704	0.255924	0.125022	-0.0386285	0.143957	0.539734	-0.175316	C2	P3
mRNA_2181	2070	K11423 SETD2, SET2 histone-lysine N-methyltransferase SETD2	10549	2.1.1.43	Histone-lysine N-methyltransferase.	Lysine degradation	Amino Acid Metabolism	METABOLIC	0.517815	-0.0019644	0.0617218	0.247997	0.288851	0.381734	0.409431	0.17615	0.243977	-0.179742	C1	P1
mRNA_6588	6281	K00966 GMPP mannose-1-phosphate guanylyltransferase	14956	2.7.7.13	Mannose-1-phosphate guanylyltransferase.	Fructose and mannose metabolism	Carbohydrate Metabolism	METABOLIC	0.731391	0.369678	0.753079	0.751631	0.666109	0.751407	0.733475	0.71517	0.405012	-0.180554	C1	P1
mRNA_7913	7550	K00234 SDHA, SDH1 succinate dehydrogenase (ubiquinone) flavoprotein subunit	16281	1.3.5.1	Succinate dehydrogenase (ubiquinone).	Citrate cycle (TCA cycle)	Carbohydrate Metabolism	METABOLIC	0.0768438	0.0367521	0.508614	0.685586	0.409413	0.530385	0.608993	0.424705	-0.0320656	-0.181999	C1	P1
mRNA_3472	3285	HMMPfam-Xylose isomerase-like TIM barrel-PF01261,SUPERFAMILY--SSF51658	11840	1.13.11.27	4-hydroxyphenylpyruvate dioxygenase.	Tyrosine metabolism	Amino Acid Metabolism	METABOLIC	0.0385855	-0.16415	0.150439	-0.00906046	0.134514	0.0276438	-0.067	0.0611842	0.196383	-0.185516	C2	P3
mRNA_8139	7766	K01139 spoT, HDDC3 guanosine-3',5'-bis(diphosphate) 3'-pyrophosphohydrolase	16507	3.1.7.2	Guanosine-3',5'-bis(diphosphate) 3'-pyrophosphohydrolase.	Purine metabolism	Nucleotide Metabolism	METABOLIC	0.578427	0.223737	0.350351	0.0491972	0.422231	0.235048	0.0871941	0.684543	0.726719	-0.186995	C2	P3
mRNA_6131	5838	K01057 PGLS, pgl, devB 6-phosphogluconolactonase	14499	3.1.1.31	6-phosphogluconolactonase.	Pentose phosphate pathway	Carbohydrate Metabolism	METABOLIC	0.778311	0.308401	0.632358	0.453488	0.563835	0.565344	0.471056	0.555836	0.54062	-0.189794	C1	P1
mRNA_5326	5071	K00020 mmsB, HIBADH 3-hydroxyisobutyrate dehydrogenase	13694	1.1.1.31	3-hydroxyisobutyrate dehydrogenase.	Valine, leucine and isoleucine degradation	Amino Acid Metabolism	METABOLIC	0.498536	0.00886175	0.309545	-0.267079	0.269347	-0.00538909	-0.231995	0.33027	0.716883	-0.193502	C2	P3
mRNA_5328	5073	HMMPfam-ATP adenylyltransferase-PF09830,SUPERFAMILY--SSF54197	13696	2.7.7.53	ATP adenylyltransferase.	Purine metabolism	Nucleotide Metabolism	METABOLIC	-0.273692	-0.517843	-0.466116	0.0102611	-0.143198	0.0204844	0.166473	-0.386739	-0.337626	-0.197568	C1	P3
mRNA_3915	3715	K01062 PLA2G7, PAFAH platelet-activating factor acetylhydrolase	12283	3.1.1.47	2-acetyl-1-alkylglycerophosphocholine esterase.	Glycerolipid metabolism	Metabolism of Complex Lipids	METABOLIC	-0.254993	-0.503641	-0.350169	-0.524345	-0.178384	-0.38077	-0.467551	-0.21283	0.157053	-0.198236	C3	P3
mRNA_3408	3224	K00012 UGDH, ugd UDPglucose 6-dehydrogenase	11776	1.1.1.22	UDP-glucose 6-dehydrogenase.	Starch and sucrose metabolism	Metabolism of Complex Carbohydrates	METABOLIC	0.0615597	-0.18879	0.00344418	-0.326491	0.0686895	-0.161233	-0.27802	0.261674	0.442227	-0.19945	C2	P3
mRNA_2200	2089	K11423 SETD2, SET2 histone-lysine N-methyltransferase SETD2	10568	2.1.1.43	Histone-lysine N-methyltransferase.	Lysine degradation	Amino Acid Metabolism	METABOLIC	0.0693303	-0.00731642	0.340313	0.777104	0.369787	0.600764	0.750561	0.26785	-0.189641	-0.200395	C1	P1
mRNA_5883	5611	K09668 LARGE glycosyltransferase-like protein LARGE	14251	2.4.1.149	N-acetyllactosaminide beta-1,3-N-acetylglucosaminyltransferase.	Blood group glycolipid biosynthesis - neolact series	Metabolism of Complex Lipids	METABOLIC	0.360488	0.0843596	0.495871	0.737744	0.425854	0.641524	0.707882	0.256462	-0.0325951	-0.204089	C1	P1
mRNA_584	550	K01259 pip proline iminopeptidase	8952	3.4.11.5	Prolyl aminopeptidase.	Arginine and proline metabolism	Amino Acid Metabolism	METABOLIC	-0.0941036	-0.393127	-0.225828	-0.600653	-0.11546	-0.380901	-0.518433	-0.109122	0.34976	-0.206058	C2	P3
mRNA_6434	6132	K01904 4CL 4-coumarate--CoA ligase	14802	6.2.1.12	4-coumarate--CoA ligase.	Flavonoids, stilbene and lignin biosynthesis	Biosynthesis of Secondary Metabolites	METABOLIC	-0.0706502	-0.323564	-0.0532955	-0.405374	-0.011491	-0.252413	-0.396428	0.0037581	0.321971	-0.206955	C2	P3
mRNA_7000	6682	K06653 PHO81 CDK inhibitor PHO81	15368	3.1.4.46	Glycerophosphodiester phosphodiesterase.	Phospholipid degradation	Metabolism of Complex Lipids	METABOLIC	0.535269	0.00490769	0.227274	-0.253231	0.285751	0.0237972	-0.184132	0.389175	0.728507	-0.208094	C2	P3
mRNA_5888	5614	K00688 PYG, glgP glycogen phosphorylase	14256	2.4.1.1	Phosphorylase.	Starch and sucrose metabolism	Metabolism of Complex Carbohydrates	METABOLIC	0.132172	-0.215334	0.0639018	-0.450593	0.0783182	-0.223116	-0.418589	0.176556	0.555214	-0.211239	C2	P3
mRNA_7201	6877	K10967 KTR1_3 alpha 1,2-mannosyltransferase	15569	2.4.1.-	Hexosyltransferases.	O-Glycans biosynthesis	Metabolism of Complex Carbohydrates	METABOLIC	0.120213	-0.121124	0.126994	0.645301	0.285716	0.541839	0.7008	0.0649551	-0.198028	-0.214478	C1	P1
mRNA_6557	6251	K13566 NIT2 omega-amidase	14925	3.5.1.3	Omega-amidase.	Glutamate metabolism	Amino Acid Metabolism	METABOLIC	0.489934	-0.121827	0.123278	-0.302857	0.193929	-0.0148917	-0.203725	0.107297	0.603542	-0.220205	C2	P3
mRNA_5334	5079	K14563 NOP1, FBL rRNA 2'-O-methyltransferase fibrillarin	13702	2.1.1.-	Methyltransferases.	Androgen and estrogen metabolism	Lipid Metabolism	METABOLIC	0.551853	0.275096	0.77708	0.902776	0.684375	0.803439	0.817231	0.669107	0.269466	-0.223692	C1	P1
mRNA_2107	1998	K01918 panC pantoate--beta-alanine ligase	10475	6.3.2.1	Pantoate--beta-alanine ligase.	Pantothenate and CoA biosynthesis	Metabolism of Cofactors and Vitamins	METABOLIC	0.498071	0.134178	0.536882	0.803106	0.54749	0.745546	0.815456	0.399482	0.111665	-0.228746	C1	P1
mRNA_114	108	K10862 TDP1 tyrosyl-DNA phosphodiesterase 1	8482	3.1.4.-	Phosphoric diester hydrolases.	Aminosugars metabolism	Metabolism of Complex Carbohydrates	METABOLIC	-0.262778	-0.578935	-0.462131	-0.630838	-0.239263	-0.429449	-0.505318	-0.315024	0.147074	-0.228777	C3	P3
mRNA_7825	7467	K00759 APRT, apt adenine phosphoribosyltransferase	16193	2.4.2.7	Adenine phosphoribosyltransferase.	Purine metabolism	Nucleotide Metabolism	METABOLIC	0.527514	0.206178	0.62758	0.883905	0.617495	0.798732	0.86162	0.532528	0.164193	-0.230241	C1	P1
mRNA_5806	5536	KOG4197 FOG PPR repeat	14174	2.1.1.-	Methyltransferases.	Androgen and estrogen metabolism	Lipid Metabolism	METABOLIC	0.744772	0.227968	0.648414	0.680946	0.632193	0.728002	0.695985	0.536536	0.381374	-0.235007	C1	P1
mRNA_27	24	K00088 IMPDH, guaB IMP dehydrogenase	8395	1.1.1.205	IMP dehydrogenase.	Purine metabolism	Nucleotide Metabolism	METABOLIC	0.492181	0.178949	0.658427	0.893546	0.61786	0.79871	0.857758	0.514555	0.13631	-0.237406	C1	P1
mRNA_5258	5005	KOG0538 Glycolate oxidase	13626	1.13.12.4	Lactate 2-monooxygenase.	Pyruvate metabolism	Carbohydrate Metabolism	METABOLIC	0.748148	0.0653466	0.529459	0.129749	0.495167	0.350427	0.159985	0.410927	0.691784	-0.24188	C2	P3
mRNA_3123	2967	HMMPfam-Ribosomal RNA adenine dimethylase-PF00398,SUPERFAMILY--SSF53335	11491	2.1.1.-	Methyltransferases.	Androgen and estrogen metabolism	Lipid Metabolism	METABOLIC	0.79695	0.304446	0.752952	0.71511	0.702467	0.757791	0.705817	0.652276	0.48864	-0.243421	C1	P1
mRNA_1639	1552	K00164 OGDH, sucA 2-oxoglutarate dehydrogenase E1 component	10007	1.2.4.2	Oxoglutarate dehydrogenase (lipoamide).	Citrate cycle (TCA cycle)	Carbohydrate Metabolism	METABOLIC	0.852278	0.225539	0.632935	0.458049	0.619861	0.61681	0.515619	0.545668	0.575625	-0.243468	C1	P1
mRNA_1414	1340	K19801 PI4KB phosphatidylinositol 4-kinase B	9782	2.7.1.67	1-phosphatidylinositol 4-kinase.	Inositol phosphate metabolism	Metabolism of Complex Lipids	METABOLIC	-0.364104	-0.479779	-0.209308	0.313776	-0.00984816	0.21375	0.393003	-0.265114	-0.46272	-0.246248	C1	P3
mRNA_8202	7827	K03283 HSPA1_8 heat shock 70kDa protein 1/8	16570	4.2.1.24	Porphobilinogen synthase.	Porphyrin and chlorophyll metabolism	Metabolism of Cofactors and Vitamins	METABOLIC	0.457725	0.0824799	0.487741	0.819104	0.537887	0.752852	0.839097	0.366896	0.0694692	-0.246417	C1	P1
mRNA_6500	6194	K14416 HBS1 elongation factor 1 alpha-like protein	14868	2.1.1.43	Histone-lysine N-methyltransferase.	Lysine degradation	Amino Acid Metabolism	METABOLIC	-0.0466225	-0.546556	-0.519504	-0.437165	-0.140213	-0.22667	-0.259243	-0.379917	0.143615	-0.248	C2	P3
mRNA_2329	2210	K10908 POLRMT, RPO41 DNA-directed RNA polymerase, mitochondrial	10697	2.7.7.6	DNA-directed RNA polymerase.	RNA polymerase	TRANSCRIPTION	REGULATORY	0.596276	0.188142	0.649181	0.836359	0.63008	0.793887	0.825395	0.512665	0.215549	-0.248425	C1	P1
mRNA_7775	7417	K01673 cynT, can carbonic anhydrase	16143	4.2.1.1	Carbonate dehydratase.	Nitrogen metabolism	Energy Metabolism	METABOLIC	-0.0890543	-0.51564	-0.281306	-0.314844	-0.0741277	-0.163765	-0.219304	-0.321425	0.0694534	-0.249447	C2	P3
mRNA_568	534	K14454 GOT1 aspartate aminotransferase, cytoplasmic	8936	2.6.1.1	Aspartate aminotransferase.	Alanine and aspartate metabolism	Amino Acid Metabolism	METABOLIC	0.201956	-0.314146	-0.103419	-0.50978	0.0478661	-0.224696	-0.405061	0.060349	0.553525	-0.249957	C2	P3
mRNA_7835	7477	K01823 idi, IDI isopentenyl-diphosphate Delta-isomerase	16203	5.3.3.2	Isopentenyl-diphosphate delta-isomerase.	Sterol biosynthesis	Lipid Metabolism	METABOLIC	0.725172	0.176323	0.63221	0.687582	0.624266	0.738925	0.725233	0.466489	0.351136	-0.254032	C1	P1
mRNA_767	721	K01182 IMA, malL oligo-1,6-glucosidase	9135	3.2.1.20	Alpha-glucosidase.	Galactose metabolism	Carbohydrate Metabolism	METABOLIC	-0.0935103	-0.312324	0.000808098	-0.08587	0.119078	-0.022096	-0.0644897	0.234991	0.26523	-0.256752	C2	P3
mRNA_1837	1740	K00281 GLDC, gcvP glycine dehydrogenase	10205	1.4.4.2	Glycine dehydrogenase (decarboxylating).	Glycine, serine and threonine metabolism	Amino Acid Metabolism	METABOLIC	0.693407	-0.00683372	0.263828	-0.0134668	0.382401	0.254469	0.0944972	0.305867	0.641164	-0.260001	C2	P3
mRNA_5199	4948	K01210 E3.2.1.58 glucan 1,3-beta-glucosidase	13567	3.2.1.58	Glucan 1,3-beta-glucosidase.	Starch and sucrose metabolism	Metabolism of Complex Carbohydrates	METABOLIC	-0.260937	-0.488271	-0.179527	-0.420182	-0.0830433	-0.294906	-0.401669	-0.0870188	0.202303	-0.260427	C3	P3
mRNA_3932	3732	K18532 AK6, FAP7 adenylate kinase	12300	2.7.4.3	Adenylate kinase.	Purine metabolism	Nucleotide Metabolism	METABOLIC	0.298708	0.0566326	0.482607	0.888829	0.536013	0.743114	0.857195	0.455188	0.0180718	-0.266648	C1	P1
mRNA_1203	1138	K01049 ACHE acetylcholinesterase	9571	3.1.1.3	Triacylglycerol lipase.	Glycerolipid metabolism	Metabolism of Complex Lipids	METABOLIC	0.612459	-0.0288002	0.25709	-0.196746	0.347621	0.102403	-0.0918141	0.414835	0.792546	-0.268669	C2	P3
mRNA_8370	7987	K12525 metL bifunctional aspartokinase / homoserine dehydrogenase 2	16738	1.1.1.3	Homoserine dehydrogenase.	Lysine biosynthesis	Amino Acid Metabolism	METABOLIC	-0.370101	-0.497892	-0.30913	-0.242778	-0.0705689	-0.186246	-0.181939	-0.0284104	0.039396	-0.271616	C2	P3
mRNA_6405	6105	KOG0725 Reductases with broad range of substrate specificities	14773	1.1.1.100	3-oxoacyl-[acyl-carrier protein] reductase.	Fatty acid biosynthesis (path 1)	Lipid Metabolism	METABOLIC	0.301612	-0.229607	0.0956589	-0.352151	0.173155	-0.0974531	-0.298844	0.182854	0.611217	-0.274156	C2	P3
mRNA_947	893	K00623 CHAT choline O-acetyltransferase	9315	2.3.1.7	Carnitine O-acetyltransferase.	Alanine and aspartate metabolism	Amino Acid Metabolism	METABOLIC	0.748832	0.112508	0.567122	0.142502	0.528988	0.366503	0.176923	0.505217	0.731932	-0.2779	C2	P3
mRNA_5909	5635	K00077 panE, apbA 2-dehydropantoate 2-reductase	14277	1.1.1.169	2-dehydropantoate 2-reductase.	Pantothenate and CoA biosynthesis	Metabolism of Cofactors and Vitamins	METABOLIC	0.522465	0.108026	0.564826	0.857948	0.605678	0.801839	0.870146	0.465232	0.145128	-0.281531	C1	P1
mRNA_4763	4524	KOG1263 Multicopper oxidases	13131	1.10.3.3	L-ascorbate oxidase.	Ascorbate and aldarate metabolism	Carbohydrate Metabolism	METABOLIC	0.470904	-0.0224212	0.389154	0.0692066	0.415603	0.232586	0.0668354	0.428254	0.606586	-0.284312	C2	P3
mRNA_4897	4657	K01759 GLO1, gloA lactoylglutathione lyase	13265	4.4.1.5	Lactoylglutathione lyase.	Pyruvate metabolism	Carbohydrate Metabolism	METABOLIC	0.218248	-0.155805	0.148725	0.674128	0.360454	0.590527	0.721536	0.121703	-0.067576	-0.286231	C1	P1
mRNA_8465	8080	K00293 LYS9 saccharopine dehydrogenase (NADP+, L-glutamate forming)	16833	2.5.1.16	Spermidine synthase.	Urea cycle and metabolism of amino groups	Amino Acid Metabolism	METABOLIC	0.582849	0.103721	0.561821	0.832611	0.622654	0.806038	0.861926	0.468961	0.204067	-0.292083	C1	P1
mRNA_7165	6842	K01867 WARS, trpS tryptophanyl-tRNA synthetase	15533	6.1.1.2	Tryptophan--tRNA ligase.	Tryptophan metabolism	Amino Acid Metabolism	METABOLIC	0.911985	0.292619	0.788848	0.616822	0.760053	0.731137	0.622438	0.762048	0.690422	-0.294212	C1	P1
mRNA_7295	6963	K10967 KTR1_3 alpha 1,2-mannosyltransferase	15663	2.4.1.-	Hexosyltransferases.	O-Glycans biosynthesis	Metabolism of Complex Carbohydrates	METABOLIC	-0.303179	-0.430543	-0.0962172	0.322879	0.0950414	0.212768	0.346784	-0.00769454	-0.214988	-0.298678	C1	P3
mRNA_6978	6660	KOG1014 17 beta-hydroxysteroid dehydrogenase type 3, HSD17B3	15346	1.1.1.206	Tropine dehydrogenase.	Alkaloid biosynthesis II	Biosynthesis of Secondary Metabolites	METABOLIC	-0.438472	-0.742118	-0.410817	-0.377496	-0.204002	-0.280062	-0.282704	-0.440704	-0.101679	-0.299073	C2	P3
mRNA_574	540	K02999 RPA1, POLR1A DNA-directed RNA polymerase I subunit RPA1	8942	2.7.7.6	DNA-directed RNA polymerase.	RNA polymerase	TRANSCRIPTION	REGULATORY	0.466923	0.0466923	0.503272	0.861529	0.582779	0.794523	0.881296	0.410943	0.0928841	-0.299996	C1	P1
mRNA_6229	5932	K01895 ACSS, acs acetyl-CoA synthetase	14597	6.2.1.1	Acetate--CoA ligase.	Reductive carboxylate cycle (CO2 fixation)	Energy Metabolism	METABOLIC	0.248904	-0.260659	0.0337923	-0.389744	0.169835	-0.118164	-0.288939	0.265162	0.634986	-0.3017	C2	P3
mRNA_3880	3680	K00262 E1.4.1.4, gdhA glutamate dehydrogenase (NADP+)	12248	1.4.1.4	Glutamate dehydrogenase (NADP+).	Nitrogen metabolism	Energy Metabolism	METABOLIC	-0.00648743	-0.329048	-0.0104123	0.491508	0.230841	0.4213	0.546492	0.067342	-0.123423	-0.304053	C1	P3
mRNA_7872	7512	K11411 SIRT1, SIR2L1 NAD-dependent deacetylase sirtuin 1	16240	3.5.1.-	In linear amides.	Nicotinate and nicotinamide metabolism	Metabolism of Cofactors and Vitamins	METABOLIC	0.116042	-0.29856	0.11004	-0.188519	0.188534	-0.00799501	-0.121099	0.13005	0.375454	-0.30469	C2	P3
mRNA_3000	2852	K15528 FAAH fatty acid amide hydrolase	11368	3.5.1.4	Amidase.	Tryptophan metabolism	Amino Acid Metabolism	METABOLIC	-0.301293	-0.475153	-0.116526	-0.143985	0.0280656	-0.117024	-0.147782	0.0720354	0.140571	-0.30796	C2	P3
mRNA_1648	1561	K11436 PRMT3 type I protein arginine methyltransferase	10016	2.1.1.-	Methyltransferases.	Androgen and estrogen metabolism	Lipid Metabolism	METABOLIC	0.517363	0.0833186	0.627382	0.888512	0.641738	0.82586	0.88549	0.475954	0.161515	-0.308972	C1	P1
mRNA_1573	1488	KOG2022 Nuclear transport receptor LGL2 (importin beta superfamily)	9941	6.1.1.2	Tryptophan--tRNA ligase.	Tryptophan metabolism	Amino Acid Metabolism	METABOLIC	0.00272231	-0.298936	0.0803767	0.613223	0.272701	0.523221	0.693228	0.00758969	-0.254028	-0.312079	C1	P1
mRNA_7648	7298	K01705 LYS4 homoaconitate hydratase	16016	4.2.1.36	Homoaconitate hydratase.	Lysine biosynthesis	Amino Acid Metabolism	METABOLIC	0.221052	-0.0725518	0.436594	0.871865	0.503996	0.731186	0.847867	0.337137	-0.0639505	-0.312164	C1	P1
mRNA_5995	5714	K14539 LSG1 large subunit GTPase 1	14363	3.6.1.-	In phosphorous-containing anhydrides.	Starch and sucrose metabolism	Metabolism of Complex Carbohydrates	METABOLIC	0.520802	0.106352	0.6767	0.879652	0.656538	0.810523	0.844677	0.510207	0.200783	-0.312761	C1	P1
mRNA_6471	6166	KOG0806 Carbon-nitrogen hydrolase	14839	3.5.1.53	N-carbamoylputrescine amidase.	Arginine and proline metabolism	Amino Acid Metabolism	METABOLIC	0.612589	0.0770329	0.63554	0.833559	0.65798	0.812928	0.845242	0.447815	0.257757	-0.313816	C1	P1
mRNA_4526	4299	K12446 E2.7.1.46 L-arabinokinase	12894	2.7.1.46	L-arabinokinase.	Nucleotide sugars metabolism	Nucleotide Metabolism	METABOLIC	-0.464888	-0.713478	-0.453552	-0.228229	-0.172678	-0.175531	-0.104125	-0.359518	-0.189645	-0.31852	C2	P3
mRNA_1057	999	K00654 SPT serine palmitoyltransferase	9425	2.3.1.50	Serine C-palmitoyltransferase.	Sphingoglycolipid metabolism	Metabolism of Complex Lipids	METABOLIC	0.680901	-0.0495569	0.413978	-0.0865987	0.433136	0.232768	0.0350187	0.427626	0.742586	-0.319919	C2	P3
mRNA_6723	6414	K01078 E3.1.3.2 acid phosphatase	15091	3.1.3.2	Acid phosphatase.	gamma-Hexachlorocyclohexane degradation	Biodegradation of Xenobiotics	METABOLIC	0.0956685	-0.518626	-0.234941	-0.527183	-0.00661416	-0.225296	-0.365781	-0.125397	0.420892	-0.32067	C2	P3
mRNA_3595	3403	K09838 ZEP, ABA1 zeaxanthin epoxidase	11963	1.14.13.1	Salicylate 1-monooxygenase.	Fluorene degradation	Biodegradation of Xenobiotics	METABOLIC	0.0780087	-0.272357	0.202229	0.032564	0.2851	0.0980286	-0.0174057	0.327639	0.420847	-0.321336	C2	P3
mRNA_237	227	K08098 PIGZ, SMP3 phosphatidylinositol glycan, class Z	8605	2.4.1.-	Hexosyltransferases.	O-Glycans biosynthesis	Metabolism of Complex Carbohydrates	METABOLIC	0.557122	0.131196	0.694368	0.888899	0.678286	0.829172	0.864075	0.548143	0.234843	-0.322028	C1	P1
mRNA_4862	4622	K00817 hisC histidinol-phosphate aminotransferase	13230	2.6.1.9	Histidinol-phosphate aminotransferase.	Phenylalanine metabolism	Amino Acid Metabolism	METABOLIC	-0.388062	-0.739924	-0.541219	-0.262356	-0.1717	-0.182195	-0.142951	-0.369558	-0.123086	-0.326464	C2	P3
mRNA_6860	6545	K07513 ACAA1 acetyl-CoA acyltransferase 1	15228	2.3.1.16	Acetyl-CoA C-acyltransferase.	Benzoate degradation via hydroxylation	Biodegradation of Xenobiotics	METABOLIC	0.812754	0.107032	0.595765	0.165816	0.59453	0.403615	0.200646	0.613168	0.843997	-0.328544	C2	P3
mRNA_4385	4162	HMMPfam-Polysaccharide deacetylase-PF01522,ProSiteProfiles-NodB homology domain profile.-PS51677,SUPERFAMILY--SSF88713	12753	3.5.1.41	Chitin deacetylase.	Aminosugars metabolism	Metabolism of Complex Carbohydrates	METABOLIC	-0.177994	-0.293579	0.24056	0.0959057	0.215751	0.0671752	0.00884141	0.307875	0.242132	-0.329318	C2	P3
mRNA_4159	3951	K03002 RPA2, POLR1B DNA-directed RNA polymerase I subunit RPA2	12527	2.7.7.6	DNA-directed RNA polymerase.	RNA polymerase	TRANSCRIPTION	REGULATORY	0.391738	0.00749006	0.531765	0.8925	0.59059	0.798591	0.890116	0.4216	0.0632689	-0.330396	C1	P1
mRNA_1263	1196	K06130 LYPLA2 lysophospholipase II	9631	3.1.1.5	Lysophospholipase.	Phospholipid degradation	Metabolism of Complex Lipids	METABOLIC	0.371375	-0.0266374	0.435732	0.784442	0.606975	0.735805	0.813691	0.548122	0.221929	-0.338648	C1	P1
mRNA_4384	4161	K00232 E1.3.3.6, ACOX1, ACOX3 acyl-CoA oxidase	12752	1.3.3.6	Acyl-CoA oxidase.	Fatty acid metabolism	Lipid Metabolism	METABOLIC	0.510256	-0.133742	0.427729	-0.108337	0.391863	0.134403	-0.0930604	0.369029	0.739632	-0.339416	C2	P3
mRNA_2777	2639	K00948 PRPS, prsA ribose-phosphate pyrophosphokinase	11145	2.7.6.1	Ribose-phosphate pyrophosphokinase.	Purine metabolism	Nucleotide Metabolism	METABOLIC	0.51322	0.0115074	0.512214	0.854202	0.618629	0.81662	0.893678	0.447845	0.162375	-0.349152	C1	P1
mRNA_5579	5317	HMMPfam-Zinc-binding dehydrogenase-PF00107,HMMPfam-Alcohol dehydrogenase GroES-like domain-PF08240,SUPERFAMILY--SSF50129,SUPERFAMILY--SSF51735	13947	1.1.1.2	Alcohol dehydrogenase (NADP+).	Caprolactam degradation	Biodegradation of Xenobiotics	METABOLIC	0.134156	-0.0932058	0.466591	0.832755	0.528103	0.678834	0.781259	0.479368	0.0240367	-0.34937	C1	P1
mRNA_5890	5616	K01876 DARS, aspS aspartyl-tRNA synthetase	14258	6.1.1.12	Aspartate--tRNA ligase.	Alanine and aspartate metabolism	Amino Acid Metabolism	METABOLIC	0.910474	0.242508	0.827891	0.68377	0.816166	0.805847	0.71258	0.799614	0.689027	-0.350725	C1	P1
mRNA_872	821	K01852 LSS, ERG7 lanosterol synthase	9240	5.4.99.7	Lanosterol synthase.	Sterol biosynthesis	Lipid Metabolism	METABOLIC	0.475983	-0.340129	-0.0758049	-0.146999	0.217066	0.153005	0.0737687	0.0147422	0.450835	-0.352555	C1	P1
mRNA_6197	5903	K01885 EARS, gltX glutamyl-tRNA synthetase	14565	6.1.1.17	Glutamate--tRNA ligase.	Glutamate metabolism	Amino Acid Metabolism	METABOLIC	0.940371	0.224447	0.762344	0.51576	0.773328	0.688817	0.546914	0.786718	0.802726	-0.352976	C1	P1
mRNA_1064	1006	K05533 ANP1 mannan polymerase II complex ANP1 subunit	9432	2.4.1.-	Hexosyltransferases.	O-Glycans biosynthesis	Metabolism of Complex Carbohydrates	METABOLIC	-0.101778	-0.323729	0.0606171	0.54791	0.281665	0.435864	0.577429	0.211359	-0.117291	-0.353074	C1	P3
mRNA_2810	2672	K00026 MDH2 malate dehydrogenase	11178	1.1.1.37	Malate dehydrogenase.	Citrate cycle (TCA cycle)	Carbohydrate Metabolism	METABOLIC	0.839878	0.16256	0.691887	0.749437	0.753681	0.832774	0.801331	0.65793	0.520173	-0.353626	C1	P1
mRNA_7311	6976	K00940 ndk, NME nucleoside-diphosphate kinase	15679	2.7.4.6	Nucleoside-diphosphate kinase.	Purine metabolism	Nucleotide Metabolism	METABOLIC	0.549978	0.00750163	0.54444	0.848675	0.638663	0.823713	0.888768	0.453399	0.201512	-0.354561	C1	P1
mRNA_2778	2640	K15264 NSUN5, WBSCR20 putative methyltransferase	11146	2.1.1.-	Methyltransferases.	Androgen and estrogen metabolism	Lipid Metabolism	METABOLIC	0.48568	0.0245831	0.571781	0.9169	0.653269	0.845849	0.92476	0.499253	0.159918	-0.359083	C1	P1
mRNA_2755	2617	K20247 EGT2 hercynylcysteine sulfoxide lyase	11123	4.4.1.16	Selenocysteine lyase.	Selenoamino acid metabolism	Metabolism of Other Amino Acids	METABOLIC	0.270047	-0.478342	-0.223423	-0.383972	0.0860963	-0.0787986	-0.205758	-0.0922063	0.460096	-0.362539	C2	P3
mRNA_1805	1712	K00616 E2.2.1.2, talA, talB transaldolase	10173	2.2.1.2	Transaldolase.	Pentose phosphate pathway	Carbohydrate Metabolism	METABOLIC	0.629153	-0.0258685	0.397464	0.587775	0.592756	0.685353	0.709337	0.499182	0.393918	-0.364679	C1	P1
mRNA_6574	6267	K18258 CRYM thiomorpholine-carboxylate dehydrogenase	14942	4.3.1.12	Ornithine cyclodeaminase.	Arginine and proline metabolism	Amino Acid Metabolism	METABOLIC	0.0976228	-0.524078	-0.193109	-0.474057	0.0404204	-0.189985	-0.325411	-0.0367394	0.46983	-0.373478	C2	P3
mRNA_1627	1540	K18551 SDT1 pyrimidine and pyridine-specific 5'-nucleotidase	9995	3.1.3.-	Phosphoric monoester hydrolases.	Vitamin B6 metabolism	Metabolism of Cofactors and Vitamins	METABOLIC	0.602332	-0.195398	0.240996	-0.13724	0.364736	0.164148	-0.0285541	0.288711	0.710648	-0.379431	C2	P3
mRNA_376	362	K00381 cysI sulfite reductase (NADPH) hemoprotein beta-component	8744	1.8.1.2	Sulfite reductase (NADPH).	Selenoamino acid metabolism	Metabolism of Other Amino Acids	METABOLIC	0.165456	-0.206453	0.325849	0.819916	0.481264	0.705858	0.843588	0.289805	-0.0748599	-0.380192	C1	P1
mRNA_3032	2879	K09489 HSPA4 heat shock 70kDa protein 4	11400	4.2.1.24	Porphobilinogen synthase.	Porphyrin and chlorophyll metabolism	Metabolism of Cofactors and Vitamins	METABOLIC	0.648768	0.0274438	0.580145	0.837106	0.692211	0.854317	0.892587	0.512431	0.297706	-0.383337	C1	P1
mRNA_7917	7554	K18477 RMT2 type IV protein arginine methyltransferase	16285	2.1.1.-	Methyltransferases.	Androgen and estrogen metabolism	Lipid Metabolism	METABOLIC	0.604296	0.029884	0.618772	0.900654	0.710731	0.878977	0.932583	0.548562	0.266099	-0.390648	C1	P1
mRNA_1228	1161	K00693 GYS glycogen synthase	9596	2.4.1.11	Glycogen (starch) synthase.	Starch and sucrose metabolism	Metabolism of Complex Carbohydrates	METABOLIC	0.465727	-0.29203	0.0967762	-0.271423	0.272978	0.0584725	-0.120767	0.145966	0.666717	-0.391419	C2	P3
mRNA_4453	4228	KOG3855 Monooxygenase involved in coenzyme Q (ubiquinone) biosynthesis	12821	1.14.13.7	Phenol 2-monooxygenase.	gamma-Hexachlorocyclohexane degradation	Biodegradation of Xenobiotics	METABOLIC	0.557337	-0.103057	0.452636	0.0297956	0.50508	0.253711	0.0538785	0.522369	0.78818	-0.392456	C2	P3
mRNA_5648	5382	K11268 ESCO, ECO1 N-acetyltransferase	14016	2.3.1.-	Transferring groups other than amino-acyl groups.	Benzoate degradation via CoA ligation	Biodegradation of Xenobiotics	METABOLIC	0.362508	-0.415494	-0.129534	-0.181696	0.207643	0.0997831	0.0287483	0.0639761	0.480622	-0.39479	C1	P1
mRNA_812	762	K00474 TMLHE trimethyllysine dioxygenase	9180	1.14.11.8	Trimethyllysine dioxygenase.	Lysine degradation	Amino Acid Metabolism	METABOLIC	0.766007	0.0985488	0.782837	0.380843	0.720916	0.555017	0.38041	0.728976	0.798888	-0.397728	C2	P3
mRNA_4960	4717	K00102 dld, LDHD D-lactate dehydrogenase (cytochrome)	13328	1.1.2.4	D-lactate dehydrogenase (cytochrome).	Pyruvate metabolism	Carbohydrate Metabolism	METABOLIC	0.758353	-0.0945937	0.419963	0.0717506	0.517913	0.360399	0.1785	0.396217	0.759368	-0.398368	C2	P3
mRNA_75	71	K00606 panB 3-methyl-2-oxobutanoate hydroxymethyltransferase	8443	2.1.2.11	3-methyl-2-oxobutanoate hydroxymethyltransferase.	One carbon pool by folate	Metabolism of Cofactors and Vitamins	METABOLIC	0.563116	-0.1076	0.43974	0.734064	0.594205	0.770381	0.827598	0.335133	0.213972	-0.401916	C1	P1
mRNA_5532	5272	K01519 ITPA inosine triphosphate pyrophosphatase	13900	3.6.1.19	Nucleoside-triphosphate pyrophosphatase.	Pyrimidine metabolism	Nucleotide Metabolism	METABOLIC	-0.0356055	-0.546301	-0.225582	-0.35097	0.0686345	-0.146257	-0.249143	0.0536157	0.401934	-0.402284	C2	P3
mRNA_6232	5935	K17450 ACO2 homoaconitase	14600	4.2.1.-	Hydro-lyases.	Tetrachloroethene degradation	Biodegradation of Xenobiotics	METABOLIC	0.300825	-0.1557	0.444495	0.86861	0.572741	0.782238	0.892419	0.381932	0.0390212	-0.403752	C1	P1
mRNA_4066	3863	K03426 E3.6.1.22, NUDT12, nudC NAD+ diphosphatase	12434	3.6.1.22	NAD+ pyrophosphatase.	Nicotinate and nicotinamide metabolism	Metabolism of Cofactors and Vitamins	METABOLIC	-0.194318	-0.681832	-0.288481	-0.378459	-0.0220486	-0.199156	-0.274309	-0.120834	0.243902	-0.404516	C2	P3
mRNA_5030	4785	K01889 FARSA, pheS phenylalanyl-tRNA synthetase alpha chain	13398	6.1.1.20	Phenylalanine--tRNA ligase.	Aminoacyl-tRNA biosynthesis	TRANSLATION	REGULATORY	0.912594	0.0398935	0.64716	0.504021	0.722258	0.703589	0.591727	0.573476	0.68455	-0.404669	C1	P1
mRNA_3441	3255	K00729 ALG5 dolichyl-phosphate beta-glucosyltransferase	11809	2.4.1.117	Dolichyl-phosphate beta-glucosyltransferase.	N-Glycans biosynthesis	Metabolism of Complex Carbohydrates	METABOLIC	0.23219	-0.220426	0.299532	0.806883	0.500665	0.722943	0.856433	0.296337	-0.018365	-0.405746	C1	P1
mRNA_4609	4381	K00008 SORD, gutB L-iditol 2-dehydrogenase	12977	1.1.1.14	L-iditol 2-dehydrogenase.	Fructose and mannose metabolism	Carbohydrate Metabolism	METABOLIC	0.927219	0.12042	0.744961	0.439669	0.76102	0.653918	0.500852	0.733416	0.81683	-0.413218	C1	P1
mRNA_4427	4203	K11539 CBR4 carbonyl reductase 4	12795	1.1.1.30	3-hydroxybutyrate dehydrogenase.	Synthesis and degradation of ketone bodies	Lipid Metabolism	METABOLIC	-0.274596	-0.706237	-0.290911	-0.307312	-0.0417639	-0.192726	-0.244877	-0.171482	0.166789	-0.414119	C2	P3
mRNA_8131	7758	KOG2431 1, 2-alpha-mannosidase	16499	3.2.1.113	Mannosyl-oligosaccharide 1,2-alpha-mannosidase.	N-Glycans biosynthesis	Metabolism of Complex Carbohydrates	METABOLIC	0.336292	-0.0299885	0.531421	0.689828	0.629641	0.67354	0.708629	0.637767	0.291369	-0.415984	C1	P1
mRNA_3314	3138	K00030 IDH3 isocitrate dehydrogenase (NAD+)	11682	1.1.1.41	Isocitrate dehydrogenase (NAD+).	Citrate cycle (TCA cycle)	Carbohydrate Metabolism	METABOLIC	0.837184	0.157612	0.846188	0.809263	0.847887	0.87268	0.803257	0.78784	0.611688	-0.416896	C1	P1
mRNA_5811	5541	K01599 hemE, UROD uroporphyrinogen decarboxylase	14179	4.1.1.37	Uroporphyrinogen decarboxylase.	Porphyrin and chlorophyll metabolism	Metabolism of Cofactors and Vitamins	METABOLIC	0.594571	-0.0738176	0.513991	0.818386	0.660791	0.837343	0.885946	0.415895	0.244577	-0.419753	C1	P1
mRNA_5026	4781	K01698 hemB, ALAD porphobilinogen synthase	13394	4.2.1.24	Porphobilinogen synthase.	Porphyrin and chlorophyll metabolism	Metabolism of Cofactors and Vitamins	METABOLIC	0.398197	-0.344188	0.13254	-0.243847	0.297315	0.0523422	-0.133596	0.204126	0.663731	-0.420674	C2	P3
mRNA_3934	3734	K01955 carB, CPA2 carbamoyl-phosphate synthase large subunit	12302	6.3.5.5	Carbamoyl-phosphate synthase (glutamine-hydrolysing).	Pyrimidine metabolism	Nucleotide Metabolism	METABOLIC	-0.333791	-0.751336	-0.343694	-0.0257125	-0.01268	0.0215135	0.0824352	-0.291991	-0.158265	-0.420768	C2	P3
mRNA_4285	4070	K18162 NDUFAF5 NADH dehydrogenase [ubiquinone] 1 alpha subcomplex assembly factor 5	12653	2.1.1.-	Methyltransferases.	Androgen and estrogen metabolism	Lipid Metabolism	METABOLIC	0.236827	-0.475534	-0.0507	-0.337378	0.196365	-0.0549527	-0.216746	0.127135	0.612729	-0.423957	C2	P3
mRNA_4552	4325	KOG2263 Methionine synthase II (cobalamin-independent)	12920	2.1.1.14	5-methyltetrahydropteroyltriglutamate--homocysteine S-methyltransferase.	Methionine metabolism	Amino Acid Metabolism	METABOLIC	0.501962	-0.0342248	0.564342	0.92333	0.694768	0.873451	0.948127	0.53388	0.210626	-0.425559	C1	P1
mRNA_4593	4365	K05286 PIGB phosphatidylinositol glycan, class B	12961	2.4.1.-	Hexosyltransferases.	O-Glycans biosynthesis	Metabolism of Complex Carbohydrates	METABOLIC	0.463818	-0.0375115	0.700476	0.879407	0.699152	0.836118	0.880598	0.52437	0.228619	-0.426127	C1	P1
mRNA_4489	4263	KOG1208 Dehydrogenases with different specificities (related to short-chain alcohol dehydrogenases)	12857	1.3.1.33	Protochlorophyllide reductase.	Porphyrin and chlorophyll metabolism	Metabolism of Cofactors and Vitamins	METABOLIC	0.264909	-0.37529	0.25835	-0.114576	0.309513	0.0956867	-0.0791154	0.173737	0.539281	-0.428046	C2	P3
mRNA_499	468	K00850 pfkA, PFK 6-phosphofructokinase 1	8867	2.7.1.11	6-phosphofructokinase.	Pentose phosphate pathway	Carbohydrate Metabolism	METABOLIC	-0.186454	-0.568373	-0.122263	0.333285	0.177317	0.302457	0.432115	-0.0195397	-0.1325	-0.428234	C1	P3
mRNA_2896	2751	KOG3043 Predicted hydrolase related to dienelactone hydrolase	11264	3.1.1.45	Carboxymethylenebutenolidase.	1,4-Dichlorobenzene degradation	Biodegradation of Xenobiotics	METABOLIC	0.601384	-0.232899	0.313245	-0.0385853	0.449968	0.247216	0.0562702	0.333146	0.734102	-0.429387	C2	P3
mRNA_5121	4873	K01137 GNS N-acetylglucosamine-6-sulfatase	13489	3.1.6.1	Arylsulfatase.	Sphingoglycolipid metabolism	Metabolism of Complex Lipids	METABOLIC	-0.0480158	-0.7156	-0.383732	-0.36593	-0.0229453	-0.145195	-0.192345	-0.305145	0.225147	-0.430025	C2	P3
mRNA_5354	5099	KOG0557 Dihydrolipoamide acetyltransferase	13722	2.3.1.12	Dihydrolipoamide S-acetyltransferase.	Glycolysis / Gluconeogenesis	Carbohydrate Metabolism	METABOLIC	0.375635	-0.244525	0.273955	0.183961	0.467482	0.362324	0.305482	0.513796	0.54938	-0.436782	C1	P1
mRNA_5646	5380	K00826 E2.6.1.42, ilvE branched-chain amino acid aminotransferase	14014	2.6.1.42	Branched-chain amino acid aminotransferase.	Valine, leucine and isoleucine biosynthesis	Amino Acid Metabolism	METABOLIC	0.696679	-0.129993	0.440933	0.34399	0.582749	0.535565	0.42412	0.372385	0.582308	-0.438124	C2	P3
mRNA_5633	5367	K01679 E4.2.1.2B, fumC fumarate hydratase, class II	14001	4.2.1.2	Fumarate hydratase.	Reductive carboxylate cycle (CO2 fixation)	Energy Metabolism	METABOLIC	0.94525	0.0609721	0.695379	0.471623	0.765446	0.689905	0.546394	0.682063	0.804691	-0.445359	C1	P1
mRNA_3923	3723	K01465 URA4, pyrC dihydroorotase	12291	3.5.2.3	Dihydroorotase.	Pyrimidine metabolism	Nucleotide Metabolism	METABOLIC	0.750746	0.088052	0.838686	0.888986	0.838112	0.915074	0.887328	0.723563	0.493532	-0.447334	C1	P1
mRNA_3377	3198	KOG1516 Carboxylesterase and related proteins	11745	2.7.7.7	DNA-directed DNA polymerase.	Purine metabolism	Nucleotide Metabolism	METABOLIC	0.0311174	-0.553296	0.00551291	-0.295286	0.155688	-0.080024	-0.221977	0.0592143	0.442154	-0.448382	C2	P3
mRNA_4107	3900	K00621 GNPNAT1, GNA1 glucosamine-phosphate N-acetyltransferase	12475	2.3.1.4	Glucosamine-phosphate N-acetyltransferase.	Aminosugars metabolism	Metabolism of Complex Carbohydrates	METABOLIC	0.334071	-0.0580104	0.572632	0.753204	0.660111	0.696446	0.724275	0.733356	0.360679	-0.450743	C1	P1
mRNA_1276	1209	K01070 frmB, ESD, fghA S-formylglutathione hydrolase	9644	3.1.2.12	S-formylglutathione hydrolase.	Methane metabolism	Energy Metabolism	METABOLIC	0.661948	-0.252816	0.172027	0.188102	0.465815	0.450129	0.386821	0.242506	0.55035	-0.452133	C1	P1
mRNA_3174	3008	K00953 FLAD1 FAD synthetase	11542	2.7.7.2	FMN adenylyltransferase.	Riboflavin metabolism	Metabolism of Cofactors and Vitamins	METABOLIC	0.788749	-0.0545841	0.519298	0.648997	0.709974	0.797807	0.78302	0.484256	0.484766	-0.452267	C1	P1
mRNA_3101	2945	K01490 AMPD AMP deaminase	11469	3.5.4.6	AMP deaminase.	Purine metabolism	Nucleotide Metabolism	METABOLIC	-0.112013	-0.538284	-0.00806627	0.429492	0.269037	0.394291	0.520445	0.0621061	-0.0881727	-0.454315	C1	P3
mRNA_3077	2923	K07542 PIGV phosphatidylinositol glycan, class V	11445	2.4.1.-	Hexosyltransferases.	O-Glycans biosynthesis	Metabolism of Complex Carbohydrates	METABOLIC	0.174809	-0.392537	0.115112	-0.105901	0.321741	0.0935565	-0.0203912	0.412049	0.571834	-0.457429	C2	P3
mRNA_5135	4886	KOG2112 Lysophospholipase	13503	3.1.1.5	Lysophospholipase.	Phospholipid degradation	Metabolism of Complex Lipids	METABOLIC	0.0701358	-0.27503	0.396204	0.394651	0.474696	0.377868	0.347952	0.549357	0.360212	-0.458338	C1	P3
mRNA_3384	3205	K00963 UGP2, galU, galF UTP--glucose-1-phosphate uridylyltransferase	11752	2.7.7.9	UTP--glucose-1-phosphate uridylyltransferase.	Pentose and glucuronate interconversions	Carbohydrate Metabolism	METABOLIC	0.748556	-0.150792	0.414366	-0.00194742	0.548417	0.330444	0.13442	0.473096	0.869593	-0.45942	C2	P3
mRNA_6704	6396	HMMPfam-Peptidase family M20/M25/M40-PF01546,HMMPfam-Peptidase dimerisation domain-PF07687,SUPERFAMILY--SSF53187,SUPERFAMILY--SSF55031,TIGRFAM-amidohydrolases amidohydrolase-TIGR01891	15072	3.5.1.-	In linear amides.	Nicotinate and nicotinamide metabolism	Metabolism of Cofactors and Vitamins	METABOLIC	0.457703	-0.352411	0.158981	-0.215992	0.34437	0.0897777	-0.10609	0.267874	0.739866	-0.460235	C2	P3
mRNA_7678	7327	K00657 speG diamine N-acetyltransferase	16046	2.3.1.57	Diamine N-acetyltransferase.	Arginine and proline metabolism	Amino Acid Metabolism	METABOLIC	0.615482	-0.105534	0.523722	0.813277	0.691317	0.847275	0.890766	0.464758	0.313134	-0.460909	C1	P1
mRNA_4767	4528	KOG1263 Multicopper oxidases	13135	1.10.3.3	L-ascorbate oxidase.	Ascorbate and aldarate metabolism	Carbohydrate Metabolism	METABOLIC	0.153899	-0.370817	0.231081	0.735931	0.459693	0.674838	0.812084	0.172921	-0.0657131	-0.461173	C1	P1
mRNA_1261	1194	K04712 DEGS sphingolipid Delta-4 desaturase	9629	1.14.-.-	Acting on paired donors, with incorporation or reduction of	gamma-Hexachlorocyclohexane degradation	Biodegradation of Xenobiotics	METABOLIC	0.966426	0.106493	0.826672	0.59539	0.857698	0.779866	0.647013	0.81741	0.83815	-0.46158	C1	P1
mRNA_932	880	K01803 TPI, tpiA triosephosphate isomerase (TIM)	9300	5.3.1.1	Triosephosphate isomerase.	Carbon fixation	Energy Metabolism	METABOLIC	0.7875	-0.0183273	0.607403	0.750384	0.748808	0.84718	0.832509	0.567249	0.490682	-0.461643	C1	P1
mRNA_1221	1154	K01810 GPI, pgi glucose-6-phosphate isomerase	9589	5.3.1.9	Glucose-6-phosphate isomerase.	Starch and sucrose metabolism	Metabolism of Complex Carbohydrates	METABOLIC	0.906679	-0.0360265	0.516452	0.39109	0.696103	0.644969	0.530541	0.576401	0.758569	-0.462704	C1	P1
mRNA_6980	6662	SUPERFAMILY--SSF51445	15348	3.2.1.78	Mannan endo-1,4-beta-mannosidase.	Fructose and mannose metabolism	Carbohydrate Metabolism	METABOLIC	0.950473	0.0931232	0.72929	0.671978	0.836554	0.827236	0.736689	0.757405	0.73921	-0.462992	C1	P1
mRNA_7061	6743	K01077 E3.1.3.1, phoA, phoB alkaline phosphatase	15429	3.1.3.1	Alkaline phosphatase.	gamma-Hexachlorocyclohexane degradation	Biodegradation of Xenobiotics	METABOLIC	0.965203	0.049756	0.661765	0.566728	0.802369	0.772684	0.672394	0.700024	0.762004	-0.464816	C1	P1
mRNA_5403	5147	K00789 metK S-adenosylmethionine synthetase	13771	2.5.1.6	Methionine adenosyltransferase.	Selenoamino acid metabolism	Metabolism of Other Amino Acids	METABOLIC	0.542829	-0.127924	0.500497	0.867574	0.678076	0.864839	0.934315	0.458355	0.222838	-0.465523	C1	P1
mRNA_7150	6828	K01874 MARS, metG methionyl-tRNA synthetase	15518	6.1.1.10	Methionine--tRNA ligase.	Aminoacyl-tRNA biosynthesis	TRANSLATION	REGULATORY	0.829155	0.0784379	0.80004	0.848088	0.865547	0.918372	0.873605	0.74217	0.582543	-0.465668	C1	P1
mRNA_1672	1585	K00382 DLD, lpd, pdhD dihydrolipoamide dehydrogenase	10040	1.8.1.4	Dihydrolipoamide dehydrogenase.	Glycine, serine and threonine metabolism	Amino Acid Metabolism	METABOLIC	0.896591	0.0270101	0.723719	0.312266	0.763807	0.579957	0.388739	0.792214	0.943887	-0.466622	C1	P1
mRNA_2621	2488	K01711 gmd, GMDS GDPmannose 4,6-dehydratase	10989	4.2.1.47	GDP-mannose 4,6-dehydratase.	Fructose and mannose metabolism	Carbohydrate Metabolism	METABOLIC	-0.0479989	-0.486122	0.0433012	0.283606	0.296124	0.30484	0.358059	0.250468	0.145057	-0.468051	C1	P3
mRNA_88	84	K17361 ACOT9 acyl-coenzyme A thioesterase 9	8456	3.1.2.-	Thiolester hydrolases.	Benzoate degradation via CoA ligation	Biodegradation of Xenobiotics	METABOLIC	0.235286	-0.529707	-0.155867	-0.221504	0.218486	0.049942	-0.032754	0.169268	0.516457	-0.468284	C2	P3
mRNA_6936	6619	K09669 FUT10 alpha-1,3-fucosyltransferase 10	15304	2.4.1.-	Hexosyltransferases.	O-Glycans biosynthesis	Metabolism of Complex Carbohydrates	METABOLIC	0.394625	-0.162067	0.501609	0.901705	0.660391	0.841188	0.932809	0.487831	0.162285	-0.468494	C1	P1
mRNA_7391	7052	K00547 mmuM, BHMT2 homocysteine S-methyltransferase	15759	2.1.1.10	Homocysteine S-methyltransferase.	Methionine metabolism	Amino Acid Metabolism	METABOLIC	0.28685	-0.243601	0.438107	0.861054	0.5839	0.787606	0.8934	0.364948	0.0514472	-0.469525	C1	P1
mRNA_4003	3801	K13667 RUMI, KTELC1 protein glucosyltransferase	12371	2.4.1.-	Hexosyltransferases.	O-Glycans biosynthesis	Metabolism of Complex Carbohydrates	METABOLIC	0.47385	-0.21968	0.315803	0.753836	0.589902	0.777017	0.865816	0.355196	0.189541	-0.471303	C1	P1
mRNA_6629	6322	KOG0538 Glycolate oxidase	14997	1.1.2.3	L-lactate dehydrogenase (cytochrome).	Pyruvate metabolism	Carbohydrate Metabolism	METABOLIC	0.0915819	-0.679101	-0.22965	-0.322073	0.0874247	-0.0599421	-0.164506	-0.163257	0.350861	-0.471563	C2	P3
mRNA_7991	7624	K02132 ATPeF1A, ATP5A1, ATP1 F-type H+-transporting ATPase subunit alpha	16359	3.6.3.14	H(+)-transporting two-sector ATPase.	ATP synthesis	Energy Metabolism	METABOLIC	0.749457	-0.0295338	0.645081	0.83202	0.779974	0.900038	0.903907	0.588453	0.441089	-0.475883	C1	P1
mRNA_1963	1861	K00767 nadC, QPRT nicotinate-nucleotide pyrophosphorylase (carboxylating)	10331	2.4.2.19	Nicotinate-nucleotide pyrophosphorylase (carboxylating).	Nicotinate and nicotinamide metabolism	Metabolism of Cofactors and Vitamins	METABOLIC	0.939054	0.011149	0.651945	0.409072	0.754148	0.656821	0.506887	0.662715	0.842155	-0.475888	C1	P1
mRNA_2025	1922	SUPERFAMILY--SSF53474	10393	3.1.1.3	Triacylglycerol lipase.	Glycerolipid metabolism	Metabolism of Complex Lipids	METABOLIC	0.489492	-0.204159	0.315633	0.0328846	0.516836	0.275164	0.127028	0.655874	0.803912	-0.476396	C2	P3
mRNA_6259	5962	HMMPfam-Polysaccharide deacetylase-PF01522,ProSiteProfiles-Prokaryotic membrane lipoprotein lipid attachment site profile.-PS51257,ProSiteProfiles-NodB homology domain profile.-PS51677,SUPERFAMILY--SSF88713	14627	3.5.1.41	Chitin deacetylase.	Aminosugars metabolism	Metabolism of Complex Carbohydrates	METABOLIC	0.393529	-0.19531	0.51181	0.842739	0.661893	0.811075	0.888925	0.511454	0.194838	-0.477398	C1	P1
mRNA_4544	4317	K01251 E3.3.1.1, ahcY adenosylhomocysteinase	12912	3.3.1.1	Adenosylhomocysteinase.	Selenoamino acid metabolism	Metabolism of Other Amino Acids	METABOLIC	0.656031	-0.085036	0.581984	0.856861	0.735592	0.890735	0.92538	0.52022	0.336263	-0.477788	C1	P1
mRNA_7899	7536	K00618 E2.3.1.1 amino-acid N-acetyltransferase	16267	2.3.1.1	Amino-acid N-acetyltransferase.	Urea cycle and metabolism of amino groups	Amino Acid Metabolism	METABOLIC	0.141878	-0.564865	-0.0992967	-0.27127	0.188227	-0.0233459	-0.157096	0.0880344	0.501801	-0.479711	C2	P3
mRNA_7377	7038	KOG1256 Long-chain acyl-CoA synthetases (AMP-forming)	15745	6.2.1.3	Long-chain-fatty-acid--CoA ligase.	Fatty acid metabolism	Lipid Metabolism	METABOLIC	-0.26019	-0.75368	-0.29731	-0.0417295	0.0578924	0.0393789	0.0818939	-0.109002	0.027522	-0.479841	C2	P3
mRNA_2279	2163	K16369 CHO2 phosphatidylethanolamine N-methyltransferase	10647	2.1.1.17	Phosphatidylethanolamine N-methyltransferase.	Glycine, serine and threonine metabolism	Amino Acid Metabolism	METABOLIC	0.482723	-0.19574	0.43892	0.832241	0.645705	0.834961	0.917455	0.405051	0.190796	-0.484269	C1	P1
mRNA_2569	2437	K07250 gabT 4-aminobutyrate aminotransferase / (S)-3-amino-2-methylpropionate transaminase	10937	2.6.1.19	4-aminobutyrate aminotransferase.	Propanoate metabolism	Carbohydrate Metabolism	METABOLIC	0.576299	-0.368386	0.04933	-0.0556948	0.391949	0.256366	0.126543	0.217786	0.653325	-0.485745	C2	P3
mRNA_7511	7170	K01507 ppa inorganic pyrophosphatase	15879	3.6.1.1	Inorganic pyrophosphatase.	Oxidative phosphorylation	Energy Metabolism	METABOLIC	0.771521	-0.0403738	0.624618	0.812397	0.781786	0.893964	0.89463	0.597795	0.47035	-0.487688	C1	P1
mRNA_17	15	K00856 E2.7.1.20, ADK adenosine kinase	8385	2.7.1.20	Adenosine kinase.	Purine metabolism	Nucleotide Metabolism	METABOLIC	0.722655	-0.0746785	0.606054	0.83436	0.770516	0.900399	0.91681	0.563234	0.417277	-0.49524	C1	P1
mRNA_3755	3556	K01893 NARS, asnS asparaginyl-tRNA synthetase	12123	6.1.1.22	Asparagine--tRNA ligase.	Alanine and aspartate metabolism	Amino Acid Metabolism	METABOLIC	0.516226	-0.190244	0.455722	0.833119	0.655631	0.845139	0.916388	0.39988	0.20615	-0.496582	C1	P1
mRNA_7437	7098	K01756 purB, ADSL adenylosuccinate lyase	15805	4.3.2.2	Adenylosuccinate lyase.	Alanine and aspartate metabolism	Amino Acid Metabolism	METABOLIC	0.408785	-0.253064	0.36749	0.840226	0.622677	0.820964	0.917777	0.377571	0.145801	-0.500772	C1	P1
mRNA_8001	7633	K01092 E3.1.3.25, IMPA, suhB myo-inositol-1(or 4)-monophosphatase	16369	3.1.3.25	Myo-inositol-1(or 4)-monophosphatase.	Inositol phosphate metabolism	Metabolism of Complex Lipids	METABOLIC	0.638532	-0.219796	0.407749	0.667394	0.653807	0.774777	0.799676	0.387104	0.377238	-0.50102	C1	P1
mRNA_5815	5545	KOG2614 Kynurenine 3-monooxygenase and related flavoprotein monooxygenases	14183	1.14.13.1	Salicylate 1-monooxygenase.	Fluorene degradation	Biodegradation of Xenobiotics	METABOLIC	0.684385	-0.268338	0.371326	0.512758	0.60691	0.679926	0.663208	0.325463	0.442639	-0.502623	C1	P1
mRNA_4016	3814	K01250 rihA pyrimidine-specific ribonucleoside hydrolase	12384	3.2.2.3	Uridine nucleosidase.	Pyrimidine metabolism	Nucleotide Metabolism	METABOLIC	0.719016	-0.188499	0.44162	0.0777442	0.571058	0.374969	0.183677	0.478521	0.821954	-0.50339	C2	P3
mRNA_1970	1868	KOG2614 Kynurenine 3-monooxygenase and related flavoprotein monooxygenases	10338	1.14.13.1	Salicylate 1-monooxygenase.	Fluorene degradation	Biodegradation of Xenobiotics	METABOLIC	0.927824	0.0154627	0.696735	0.678613	0.829037	0.842873	0.764613	0.707057	0.695859	-0.503531	C1	P1
mRNA_7912	7549	K11434 PRMT1 type I protein arginine methyltransferase	16280	2.1.1.-	Methyltransferases.	Androgen and estrogen metabolism	Lipid Metabolism	METABOLIC	0.586342	-0.121286	0.589344	0.910643	0.748825	0.91216	0.965184	0.535704	0.297351	-0.505489	C1	P1
mRNA_7353	7015	K00927 PGK, pgk phosphoglycerate kinase	15721	2.7.2.3	Phosphoglycerate kinase.	Carbon fixation	Energy Metabolism	METABOLIC	0.921034	0.00608504	0.687976	0.668998	0.827629	0.839228	0.763445	0.705421	0.705809	-0.505912	C1	P1
mRNA_623	586	KOG3158 HSP90 co-chaperone p23	8991	5.3.99.3	Prostaglandin-E synthase.	Prostaglandin and leukotriene metabolism	Metabolism of Complex Lipids	METABOLIC	0.746304	-0.0691679	0.62037	0.830377	0.784641	0.902671	0.908577	0.577564	0.453137	-0.506278	C1	P1
mRNA_8291	7914	K00851 E2.7.1.12, gntK, idnK gluconokinase	16659	2.7.1.12	Gluconokinase.	Pentose phosphate pathway	Carbohydrate Metabolism	METABOLIC	-0.0636603	-0.622185	-0.0360738	0.370652	0.280757	0.387673	0.486632	0.0330935	-0.01174	-0.509233	C1	P3
mRNA_283	272	K00872 thrB1 homoserine kinase	8651	2.7.1.39	Homoserine kinase.	Glycine, serine and threonine metabolism	Amino Acid Metabolism	METABOLIC	0.757477	-0.23299	0.304966	0.15649	0.566987	0.448154	0.303187	0.420652	0.751763	-0.510485	C2	P1
mRNA_927	875	KOG1611 Predicted short chain-type dehydrogenase	9295	1.1.1.206	Tropine dehydrogenase.	Alkaloid biosynthesis II	Biosynthesis of Secondary Metabolites	METABOLIC	0.716285	-0.28148	0.344531	0.0382973	0.537542	0.361939	0.180899	0.377927	0.789545	-0.510923	C2	P3
mRNA_611	576	K00490 CYP4F cytochrome P450, family 4, subfamily F	8979	1.14.14.1	Unspecific monooxygenase.	Tryptophan metabolism	Amino Acid Metabolism	METABOLIC	0.642751	0.00751252	0.80873	0.904671	0.884368	0.905871	0.878167	0.877294	0.570338	-0.511356	C1	P1
mRNA_854	803	K01620 ltaE threonine aldolase	9222	4.1.2.5	Threonine aldolase.	Glycine, serine and threonine metabolism	Amino Acid Metabolism	METABOLIC	0.642349	-0.288789	0.48383	0.0635287	0.565465	0.363908	0.172307	0.396425	0.778382	-0.51377	C2	P3
mRNA_4929	4687	K01956 carA, CPA1 carbamoyl-phosphate synthase small subunit	13297	6.3.5.5	Carbamoyl-phosphate synthase (glutamine-hydrolysing).	Pyrimidine metabolism	Nucleotide Metabolism	METABOLIC	-0.281405	-0.845133	-0.285691	-0.0158396	0.0622617	0.0615869	0.101192	-0.248383	-0.0436899	-0.517492	C2	P3
mRNA_5873	5601	K00761 upp, UPRT uracil phosphoribosyltransferase	14241	2.4.2.9	Uracil phosphoribosyltransferase.	Pyrimidine metabolism	Nucleotide Metabolism	METABOLIC	0.282385	-0.376004	0.170888	-0.128322	0.332361	0.0883936	-0.075585	0.377943	0.650408	-0.517593	C2	P3
mRNA_2204	2093	K03786 aroQ, qutE 3-dehydroquinate dehydratase II	10572	4.2.1.10	3-dehydroquinate dehydratase.	Phenylalanine, tyrosine and tryptophan biosynthesis	Amino Acid Metabolism	METABOLIC	0.91827	-0.0442422	0.603029	0.632552	0.805663	0.81916	0.750584	0.636119	0.688528	-0.517908	C1	P1
mRNA_3313	3137	K00030 IDH3 isocitrate dehydrogenase (NAD+)	11681	1.1.1.41	Isocitrate dehydrogenase (NAD+).	Citrate cycle (TCA cycle)	Carbohydrate Metabolism	METABOLIC	0.876056	0.0204172	0.809552	0.733553	0.872842	0.862746	0.766726	0.754235	0.700698	-0.518392	C1	P1
mRNA_6800	6486	K04709 LAG1 Acyl-CoA-dependent ceramide synthase	15168	2.3.1.24	Sphingosine N-acyltransferase.	Sphingoglycolipid metabolism	Metabolism of Complex Lipids	METABOLIC	0.428854	-0.203633	0.54258	0.891613	0.691383	0.858198	0.936449	0.486196	0.206295	-0.519205	C1	P1
mRNA_1384	1311	KOG4472 Glycolipid 2-alpha-mannosyltransferase (alpha-1,2-mannosyltransferase)	9752	2.4.1.-	Hexosyltransferases.	O-Glycans biosynthesis	Metabolism of Complex Carbohydrates	METABOLIC	0.263131	-0.323984	0.326462	0.708444	0.565584	0.6826	0.766287	0.438311	0.200812	-0.52116	C1	P1
mRNA_2006	1903	K00380 cysJ sulfite reductase (NADPH) flavoprotein alpha-component	10374	1.8.1.2	Sulfite reductase (NADPH).	Selenoamino acid metabolism	Metabolism of Other Amino Acids	METABOLIC	0.276096	-0.280466	0.473713	0.878942	0.626914	0.804833	0.897416	0.410009	0.0862921	-0.522607	C1	P1
mRNA_3625	3432	K01176 AMY, amyA, malS alpha-amylase	11993	3.2.1.1	Alpha-amylase.	Starch and sucrose metabolism	Metabolism of Complex Carbohydrates	METABOLIC	0.963698	0.00582413	0.685124	0.446787	0.821727	0.693628	0.539065	0.810634	0.933032	-0.523119	C1	P1
mRNA_6209	5914	K03006 RPB1, POLR2A DNA-directed RNA polymerase II subunit RPB1	14577	2.7.7.6	DNA-directed RNA polymerase.	RNA polymerase	TRANSCRIPTION	REGULATORY	0.200295	-0.482631	0.0872762	0.403001	0.389145	0.504448	0.55444	0.10283	0.0807737	-0.524156	C1	P1
mRNA_267	257	K03381 catA catechol 1,2-dioxygenase	8635	1.13.11.1	Catechol 1,2-dioxygenase.	1,4-Dichlorobenzene degradation	Biodegradation of Xenobiotics	METABOLIC	-0.100938	-0.732049	-0.136437	-0.147119	0.148661	0.00557842	-0.0554048	0.0218852	0.291567	-0.524929	C2	P3
mRNA_8184	7809	K00988 APA1_2 ATP adenylyltransferase	16552	2.7.7.53	ATP adenylyltransferase.	Purine metabolism	Nucleotide Metabolism	METABOLIC	0.616706	-0.0209854	0.672905	0.603206	0.791466	0.68989	0.625994	0.860546	0.723003	-0.526193	C1	P1
mRNA_7081	6762	K00272 DDO D-aspartate oxidase	15449	1.4.3.3	D-amino acid oxidase.	Arginine and proline metabolism	Amino Acid Metabolism	METABOLIC	0.22508	-0.656935	-0.177448	-0.268896	0.188219	0.0276604	-0.0865724	-0.0466128	0.480137	-0.529954	C2	P3
mRNA_7761	7403	KOG1176 Acyl-CoA synthetase	16129	6.2.1.12	4-coumarate--CoA ligase.	Flavonoids, stilbene and lignin biosynthesis	Biosynthesis of Secondary Metabolites	METABOLIC	0.560412	-0.350672	0.290047	-0.0524265	0.489429	0.259923	0.0692932	0.362477	0.790798	-0.530619	C2	P3
mRNA_4194	3983	K01934 MTHFS 5-formyltetrahydrofolate cyclo-ligase	12562	6.3.3.2	5-formyltetrahydrofolate cyclo-ligase.	One carbon pool by folate	Metabolism of Cofactors and Vitamins	METABOLIC	0.923253	-0.00718173	0.729969	0.651528	0.84236	0.823466	0.72297	0.698047	0.742162	-0.531011	C1	P1
mRNA_6960	6643	K01469 OPLAH, OXP1, oplAH 5-oxoprolinase (ATP-hydrolysing)	15328	3.5.2.9	5-oxoprolinase (ATP-hydrolysing).	Glutathione metabolism	Metabolism of Other Amino Acids	METABOLIC	0.738183	-0.138598	0.604619	0.541656	0.745607	0.694904	0.576475	0.68888	0.73383	-0.532531	C1	P1
mRNA_3157	2999	K00942 E2.7.4.8, gmk guanylate kinase	11525	2.7.4.8	Guanylate kinase.	Purine metabolism	Nucleotide Metabolism	METABOLIC	0.563728	-0.135281	0.654627	0.925583	0.785856	0.91979	0.964488	0.619548	0.343865	-0.536364	C1	P1
mRNA_7188	6865	K01870 IARS, ileS isoleucyl-tRNA synthetase	15556	6.1.1.5	Isoleucine--tRNA ligase.	Valine, leucine and isoleucine biosynthesis	Amino Acid Metabolism	METABOLIC	0.825536	-0.0648661	0.680154	0.800324	0.835538	0.913556	0.88467	0.643521	0.560934	-0.540302	C1	P1
mRNA_2776	2638	K14292 TGS1 trimethylguanosine synthase	11144	2.1.1.-	Methyltransferases.	Androgen and estrogen metabolism	Lipid Metabolism	METABOLIC	0.765931	-0.0369076	0.706887	0.870836	0.865651	0.947371	0.947743	0.713292	0.529506	-0.540458	C1	P1
mRNA_5357	5102	HMMPfam-Methyltransferase domain-PF12847,SUPERFAMILY--SSF53335	13725	2.1.1.-	Methyltransferases.	Androgen and estrogen metabolism	Lipid Metabolism	METABOLIC	0.563573	-0.431889	0.168746	-0.0318244	0.439702	0.279762	0.122347	0.23537	0.683228	-0.543232	C2	P3
mRNA_4267	4054	K01581 E4.1.1.17, ODC1, speC, speF ornithine decarboxylase	12635	4.1.1.17	Ornithine decarboxylase.	Urea cycle and metabolism of amino groups	Amino Acid Metabolism	METABOLIC	0.392665	-0.187956	0.621129	0.822356	0.747577	0.800718	0.819606	0.708422	0.366235	-0.544004	C1	P1
mRNA_7136	6816	K01880 GARS, glyS1 glycyl-tRNA synthetase	15504	6.1.1.14	Glycine--tRNA ligase.	Aminoacyl-tRNA biosynthesis	TRANSLATION	REGULATORY	0.634416	-0.184822	0.517149	0.841049	0.7435	0.895708	0.937439	0.494159	0.346375	-0.544103	C1	P1
mRNA_1301	1233	K06947 GRC3, NOL9 polynucleotide 5'-hydroxyl-kinase GRC3/NOL9	9669	2.7.1.-	Phosphotransferases with an alcohol group as acceptor.	Sphingoglycolipid metabolism	Metabolism of Complex Lipids	METABOLIC	0.515686	-0.164373	0.641968	0.75299	0.753139	0.786324	0.758213	0.601254	0.433752	-0.544695	C1	P1
mRNA_7052	6734	K01624 FBA, fbaA fructose-bisphosphate aldolase, class II	15420	4.1.2.13	Fructose-bisphosphate aldolase.	Pentose phosphate pathway	Carbohydrate Metabolism	METABOLIC	0.794169	-0.115557	0.581418	0.761124	0.790533	0.882366	0.870377	0.583111	0.527471	-0.545779	C1	P1
mRNA_5622	5356	K00849 galK galactokinase	13990	2.7.1.6	Galactokinase.	Galactose metabolism	Carbohydrate Metabolism	METABOLIC	0.739991	-0.265536	0.228803	0.259484	0.584163	0.547621	0.476848	0.423424	0.668913	-0.545911	C1	P1
mRNA_5246	4993	K00411 UQCRFS1, RIP1, petA ubiquinol-cytochrome c reductase iron-sulfur subunit	13614	1.10.2.2	Ubiquinol--cytochrome c reductase.	Oxidative phosphorylation	Energy Metabolism	METABOLIC	0.677673	-0.0796705	0.768606	0.940067	0.871423	0.961356	0.966409	0.738482	0.478115	-0.548677	C1	P1
mRNA_5309	5054	KOG0628 Aromatic-L-amino-acid/L-histidine decarboxylase	13677	4.1.1.28	Aromatic-L-amino-acid decarboxylase.	Alkaloid biosynthesis I	Biosynthesis of Secondary Metabolites	METABOLIC	-0.0218422	-0.728452	-0.267984	-0.303007	0.119564	-0.0579102	-0.130932	0.00162693	0.389407	-0.550416	C2	P3
mRNA_3023	2871	K04709 LAG1 Acyl-CoA-dependent ceramide synthase	11391	2.3.1.24	Sphingosine N-acyltransferase.	Sphingoglycolipid metabolism	Metabolism of Complex Lipids	METABOLIC	0.292737	-0.31716	0.421529	0.837163	0.644075	0.792875	0.886208	0.46383	0.171207	-0.550891	C1	P1
mRNA_5416	5160	K04496 CTBP C-terminal binding protein	13784	1.1.1.95	Phosphoglycerate dehydrogenase.	Glycine, serine and threonine metabolism	Amino Acid Metabolism	METABOLIC	0.515274	-0.218437	0.574906	0.931591	0.752884	0.910399	0.969848	0.485948	0.272946	-0.553619	C1	P1
mRNA_4896	4656	KOG0054 Multidrug resistance-associated protein/mitoxantrone resistance protein, ABC superfamily	13264	3.6.1.3	Adenosinetriphosphatase.	Purine metabolism	Nucleotide Metabolism	METABOLIC	0.697067	-0.211153	0.500508	0.758936	0.741054	0.867098	0.884559	0.462987	0.400481	-0.555741	C1	P1
mRNA_6249	5952	K01052 LIPA lysosomal acid lipase/cholesteryl ester hydrolase	14617	3.1.1.13	Sterol esterase.	Bile acid biosynthesis	Lipid Metabolism	METABOLIC	0.800158	-0.260138	0.497607	0.367777	0.761427	0.637055	0.506288	0.61746	0.836845	-0.556279	C1	P1
mRNA_7221	6896	K02133 ATPeF1B, ATP5B, ATP2 F-type H+-transporting ATPase subunit beta	15589	3.6.3.14	H(+)-transporting two-sector ATPase.	ATP synthesis	Energy Metabolism	METABOLIC	0.789946	-0.0912765	0.675016	0.848196	0.84698	0.940888	0.929278	0.653444	0.52744	-0.558238	C1	P1
mRNA_6917	6601	K04883 KCNAB2 potassium voltage-gated channel Shaker-related subfamily A, beta member 2	15285	1.1.1.-	With NAD(+) or NADP(+) as acceptor.	Bile acid biosynthesis	Lipid Metabolism	METABOLIC	0.759393	-0.303754	0.425849	0.275174	0.621934	0.555297	0.42754	0.369242	0.700996	-0.562005	C1	P1
mRNA_3464	3277	K02684 PRI1 DNA primase small subunit	11832	2.7.7.-	Nucleotidyltransferases.	DNA polymerase	REPLICATION AND REPAIR	REGULATORY	0.22086	-0.59861	-0.00539424	-0.166666	0.292602	0.10282	-0.0042704	0.217192	0.565186	-0.562602	C2	P3
mRNA_5580	5318	K00162 PDHB, pdhB pyruvate dehydrogenase E1 component beta subunit	13948	1.2.4.1	Pyruvate dehydrogenase (lipoamide).	Valine, leucine and isoleucine biosynthesis	Amino Acid Metabolism	METABOLIC	0.706199	-0.141399	0.622728	0.726379	0.816521	0.842655	0.822769	0.736847	0.604199	-0.57021	C1	P1
mRNA_2761	2623	K00031 IDH1, IDH2, icd isocitrate dehydrogenase	11129	1.1.1.42	Isocitrate dehydrogenase (NADP+).	Citrate cycle (TCA cycle)	Carbohydrate Metabolism	METABOLIC	0.934924	-0.0566016	0.717399	0.683121	0.875787	0.867646	0.776073	0.733962	0.753225	-0.573594	C1	P1
mRNA_808	760	K00053 ilvC ketol-acid reductoisomerase	9176	1.1.1.86	Ketol-acid reductoisomerase.	Valine, leucine and isoleucine biosynthesis	Amino Acid Metabolism	METABOLIC	0.635749	-0.23776	0.49226	0.81243	0.739074	0.88278	0.914244	0.460185	0.35862	-0.574799	C1	P1
mRNA_7388	7049	K01951 guaA, GMPS GMP synthase (glutamine-hydrolysing)	15756	6.3.5.2	GMP synthase (glutamine-hydrolysing).	Glutamate metabolism	Amino Acid Metabolism	METABOLIC	0.560084	-0.220431	0.564999	0.915978	0.775676	0.927542	0.981447	0.549462	0.322249	-0.574999	C1	P1
mRNA_6761	6451	K00944 AK3 nucleoside-triphosphate--adenylate kinase	15129	2.7.4.3	Adenylate kinase.	Purine metabolism	Nucleotide Metabolism	METABOLIC	0.850252	-0.15956	0.606252	0.293891	0.76141	0.570472	0.385727	0.724125	0.970328	-0.57574	C1	P1
mRNA_2922	2776	K10807 RRM1 ribonucleoside-diphosphate reductase subunit M1	11290	1.17.4.1	Ribonucleoside-diphosphate reductase.	Pyrimidine metabolism	Nucleotide Metabolism	METABOLIC	0.556954	-0.507239	0.114145	-0.0159694	0.432897	0.321627	0.208742	0.198662	0.634799	-0.576979	C1	P1
mRNA_3255	3082	K01711 gmd, GMDS GDPmannose 4,6-dehydratase	11623	4.2.1.47	GDP-mannose 4,6-dehydratase.	Fructose and mannose metabolism	Carbohydrate Metabolism	METABOLIC	0.130299	-0.47875	0.203721	0.482436	0.482533	0.516688	0.567269	0.395836	0.254689	-0.577899	C1	P1
mRNA_2983	2836	K00993 EPT1 ethanolaminephosphotransferase	11351	2.7.8.1	Ethanolaminephosphotransferase.	Sphingophospholipid biosynthesis	Metabolism of Complex Lipids	METABOLIC	0.873779	-0.00530215	0.825881	0.851144	0.944718	0.956382	0.894483	0.8604	0.707428	-0.579269	C1	P1
mRNA_2245	2131	K00134 GAPDH, gapA glyceraldehyde 3-phosphate dehydrogenase	10613	1.2.1.12	Glyceraldehyde 3-phosphate dehydrogenase (phosphorylating).	Glycolysis / Gluconeogenesis	Carbohydrate Metabolism	METABOLIC	0.559084	-0.278057	0.446722	0.629275	0.699827	0.740056	0.745844	0.59272	0.49685	-0.582289	C1	P1
mRNA_3185	3019	KOG1577 Aldo/keto reductase family proteins	11553	1.1.1.21	Aldehyde reductase.	Galactose metabolism	Carbohydrate Metabolism	METABOLIC	0.194898	-0.471192	0.219477	0.695459	0.538832	0.678503	0.776941	0.337016	0.137347	-0.583519	C1	P1
mRNA_4917	4675	KOG2920 Predicted methyltransferase	13285	2.1.1.1	Nicotinamide N-methyltransferase.	Nicotinate and nicotinamide metabolism	Metabolism of Cofactors and Vitamins	METABOLIC	0.583991	-0.324836	0.360241	0.698193	0.659057	0.79999	0.842856	0.381263	0.339275	-0.584369	C1	P1
mRNA_5608	5344	K03018 RPC1, POLR3A DNA-directed RNA polymerase III subunit RPC1	13976	2.7.7.6	DNA-directed RNA polymerase.	RNA polymerase	TRANSCRIPTION	REGULATORY	0.648973	-0.186492	0.5881	0.901	0.808851	0.943265	0.975606	0.590439	0.400594	-0.584497	C1	P1
mRNA_1919	1822	K11340 ACTL6A, INO80K actin-like protein 6A	10287	1.3.1.21	7-dehydrocholesterol reductase.	Sterol biosynthesis	Lipid Metabolism	METABOLIC	0.524589	-0.293588	0.462118	0.824362	0.717001	0.871512	0.932348	0.459971	0.298081	-0.585402	C1	P1
mRNA_3531	3342	K00604 MTFMT, fmt methionyl-tRNA formyltransferase	11899	2.1.2.9	Methionyl-tRNA formyltransferase.	One carbon pool by folate	Metabolism of Cofactors and Vitamins	METABOLIC	0.593016	-0.209647	0.569285	0.907059	0.790779	0.931379	0.978764	0.586194	0.367172	-0.585458	C1	P1
mRNA_8107	7736	K01937 pyrG, CTPS CTP synthase	16475	6.3.4.2	CTP synthase.	Pyrimidine metabolism	Nucleotide Metabolism	METABOLIC	0.791304	-0.0937151	0.729803	0.889069	0.891889	0.97158	0.954597	0.72811	0.558954	-0.587469	C1	P1
mRNA_5549	5289	K00027 ME2, sfcA, maeA malate dehydrogenase (oxaloacetate-decarboxylating)	13917	1.1.1.38	Malate dehydrogenase (oxaloacetate decarboxylating).	Pyruvate metabolism	Carbohydrate Metabolism	METABOLIC	0.959141	-0.107275	0.643965	0.459801	0.83708	0.726179	0.577481	0.764565	0.919071	-0.588876	C1	P1
mRNA_2305	2186	K01082 cysQ, MET22, BPNT1 3'(2'), 5'-bisphosphate nucleotidase	10673	3.1.3.7	3'(2'),5'-bisphosphate nucleotidase.	Sulfur metabolism	Energy Metabolism	METABOLIC	0.622888	-0.207912	0.599042	0.904753	0.807562	0.942738	0.981992	0.583242	0.387635	-0.59743	C1	P1
mRNA_207	198	K01892 HARS, hisS histidyl-tRNA synthetase	8575	6.1.1.21	Histidine--tRNA ligase.	Histidine metabolism	Amino Acid Metabolism	METABOLIC	0.582617	-0.228625	0.579468	0.900567	0.79137	0.929364	0.977405	0.574811	0.362981	-0.599715	C1	P1
mRNA_930	878	K00861 RFK, FMN1 riboflavin kinase	9298	2.7.1.26	Riboflavin kinase.	Riboflavin metabolism	Metabolism of Cofactors and Vitamins	METABOLIC	0.596212	-0.374901	0.37191	0.0726582	0.581496	0.363162	0.177497	0.49977	0.822805	-0.600669	C2	P3
mRNA_6510	6204	K00818 E2.6.1.11, argD acetylornithine aminotransferase	14878	2.6.1.11	Acetylornithine aminotransferase.	Urea cycle and metabolism of amino groups	Amino Acid Metabolism	METABOLIC	0.310399	-0.507004	0.20388	0.0246728	0.471538	0.250061	0.112131	0.411458	0.678398	-0.601252	C2	P3
mRNA_7896	7533	K01783 rpe, RPE ribulose-phosphate 3-epimerase	16264	5.1.3.1	Ribulose-phosphate 3-epimerase.	Pentose phosphate pathway	Carbohydrate Metabolism	METABOLIC	0.729914	-0.181048	0.644586	0.857625	0.850364	0.942091	0.948071	0.642974	0.514578	-0.601765	C1	P1
mRNA_996	941	K19791 FET3_5 iron transport multicopper oxidase	9364	1.10.3.3	L-ascorbate oxidase.	Ascorbate and aldarate metabolism	Carbohydrate Metabolism	METABOLIC	0.870936	-0.107056	0.638678	0.610539	0.83315	0.799587	0.699516	0.694955	0.772313	-0.603461	C1	P1
mRNA_1878	1781	K01875 SARS, serS seryl-tRNA synthetase	10246	6.1.1.11	Serine--tRNA ligase.	Aminoacyl-tRNA biosynthesis	TRANSLATION	REGULATORY	0.574308	-0.286636	0.488326	0.851274	0.747925	0.900604	0.951445	0.476467	0.330867	-0.604517	C1	P1
mRNA_3542	3352	K01597 MVD, mvaD diphosphomevalonate decarboxylase	11910	4.1.1.33	Diphosphomevalonate decarboxylase.	Sterol biosynthesis	Lipid Metabolism	METABOLIC	0.654731	-0.262303	0.523715	0.795658	0.763266	0.887856	0.912443	0.510768	0.416977	-0.607336	C1	P1
mRNA_7128	6808	K00939 adk, AK adenylate kinase	15496	2.7.4.3	Adenylate kinase.	Purine metabolism	Nucleotide Metabolism	METABOLIC	0.853417	-0.131027	0.694637	0.793473	0.877301	0.930729	0.886964	0.671491	0.629552	-0.608398	C1	P1
mRNA_3544	3354	K03506 POLE4 DNA polymerase epsilon subunit 4	11912	2.7.7.7	DNA-directed DNA polymerase.	Purine metabolism	Nucleotide Metabolism	METABOLIC	0.188881	-0.470629	0.431325	0.448526	0.570655	0.506244	0.4739	0.503144	0.417307	-0.60868	C1	P3
mRNA_341	328	K00860 cysC adenylylsulfate kinase	8709	2.7.1.25	Adenylylsulfate kinase.	Sulfur metabolism	Energy Metabolism	METABOLIC	0.57063	-0.267513	0.540088	0.887772	0.769312	0.921179	0.97264	0.514616	0.329788	-0.609973	C1	P1
mRNA_5262	5009	K00161 PDHA, pdhA pyruvate dehydrogenase E1 component alpha subunit	13630	1.2.4.1	Pyruvate dehydrogenase (lipoamide).	Valine, leucine and isoleucine biosynthesis	Amino Acid Metabolism	METABOLIC	0.717686	-0.189979	0.587693	0.554739	0.808513	0.7404	0.66953	0.78738	0.75878	-0.610221	C1	P1
mRNA_3939	3738	K13954 yiaY alcohol dehydrogenase	12307	1.1.1.1	Alcohol dehydrogenase.	Bile acid biosynthesis	Lipid Metabolism	METABOLIC	0.630988	-0.196499	0.628415	0.561766	0.801115	0.711254	0.642441	0.803305	0.731548	-0.610894	C1	P1
mRNA_6255	5958	K01452 E3.5.1.41 chitin deacetylase	14623	3.5.1.41	Chitin deacetylase.	Aminosugars metabolism	Metabolism of Complex Carbohydrates	METABOLIC	0.359989	-0.387625	0.473104	0.571626	0.654135	0.646985	0.64218	0.570844	0.44176	-0.613877	C1	P1
mRNA_7828	7470	K01940 argG, ASS1 argininosuccinate synthase	16196	6.3.4.5	Argininosuccinate synthase.	Arginine and proline metabolism	Amino Acid Metabolism	METABOLIC	-0.00400361	-0.796886	-0.142969	-0.0691626	0.225722	0.11453	0.0536446	-0.0116436	0.323007	-0.618353	C2	P3
mRNA_4368	4145	K00652 bioF 8-amino-7-oxononanoate synthase	12736	2.3.1.47	8-amino-7-oxononanoate synthase.	Biotin metabolism	Metabolism of Cofactors and Vitamins	METABOLIC	0.56048	-0.386451	0.346929	0.208505	0.629153	0.471306	0.358043	0.591772	0.779371	-0.619743	C1	P1
mRNA_310	298	K00626 E2.3.1.9, atoB acetyl-CoA C-acetyltransferase	8678	2.3.1.9	Acetyl-CoA C-acetyltransferase.	Fatty acid biosynthesis (path 2)	Lipid Metabolism	METABOLIC	0.809147	-0.213699	0.612804	0.725285	0.832853	0.889121	0.857441	0.604952	0.601277	-0.620463	C1	P1
mRNA_6095	5804	KOG0054 Multidrug resistance-associated protein/mitoxantrone resistance protein, ABC superfamily	14463	3.6.1.3	Adenosinetriphosphatase.	Purine metabolism	Nucleotide Metabolism	METABOLIC	0.436928	-0.518794	0.148606	0.564003	0.545234	0.689324	0.748501	0.177913	0.239227	-0.620979	C1	P1
mRNA_6938	6621	SUPERFAMILY--SSF56801	15306	6.2.1.3	Long-chain-fatty-acid--CoA ligase.	Fatty acid metabolism	Lipid Metabolism	METABOLIC	0.866018	-0.217118	0.592879	0.437444	0.783509	0.702573	0.577069	0.605456	0.825935	-0.623233	C1	P1
mRNA_1206	1140	K00021 HMGCR hydroxymethylglutaryl-CoA reductase (NADPH)	9574	1.1.1.34	Hydroxymethylglutaryl-CoA reductase (NADPH).	Sterol biosynthesis	Lipid Metabolism	METABOLIC	0.555972	-0.317055	0.469808	0.818379	0.740625	0.884059	0.939881	0.491092	0.336129	-0.624532	C1	P1
mRNA_6191	5897	K01485 codA cytosine deaminase	14559	3.5.4.1	Cytosine deaminase.	Pyrimidine metabolism	Nucleotide Metabolism	METABOLIC	0.00228004	-0.574996	0.22477	0.585968	0.484204	0.542744	0.597324	0.330265	0.146287	-0.630383	C1	P3
mRNA_2023	1920	K04718 SPHK sphingosine kinase	10391	2.7.1.91	Sphinganine kinase.	Sphingoglycolipid metabolism	Metabolism of Complex Lipids	METABOLIC	0.529354	-0.467007	0.304255	0.0905779	0.542508	0.389877	0.270607	0.390927	0.716192	-0.634021	C1	P1
mRNA_2092	1983	K20457 DHFS dihydrofolate synthase	10460	6.3.2.17	Folylpolyglutamate synthase.	Folate biosynthesis	Metabolism of Cofactors and Vitamins	METABOLIC	0.745436	-0.156551	0.699534	0.907453	0.899473	0.978698	0.972713	0.724711	0.562212	-0.638061	C1	P1
mRNA_5075	4829	K00958 sat, met3 sulfate adenylyltransferase	13443	2.7.7.4	Sulfate adenylyltransferase.	Purine metabolism	Nucleotide Metabolism	METABOLIC	0.608226	-0.300917	0.541662	0.863509	0.786988	0.925766	0.963667	0.511392	0.372709	-0.642475	C1	P1
mRNA_2532	2403	KOG2961 Predicted hydrolase (HAD superfamily)	10900	3.1.3.27	Phosphatidylglycerophosphatase.	Glycerolipid metabolism	Metabolism of Complex Lipids	METABOLIC	0.560273	-0.280433	0.584076	0.888073	0.798497	0.930059	0.972267	0.546624	0.354144	-0.644138	C1	P1
mRNA_1088	1027	KOG3179 Predicted glutamine synthetase	9456	6.3.5.2	GMP synthase (glutamine-hydrolysing).	Glutamate metabolism	Amino Acid Metabolism	METABOLIC	0.811023	-0.303717	0.54351	0.252994	0.739698	0.563964	0.383028	0.572064	0.908287	-0.645512	C1	P1
mRNA_358	345	KOG1515 Arylacetamide deacetylase	8726	3.1.1.-	Carboxylic ester hydrolases.	2,4-Dichlorobenzoate degradation	Biodegradation of Xenobiotics	METABOLIC	0.177019	-0.611368	0.226878	0.0753388	0.445387	0.254806	0.128272	0.35835	0.578534	-0.645606	C2	P3
mRNA_1299	1231	K00600 glyA, SHMT glycine hydroxymethyltransferase	9667	2.1.2.1	Glycine hydroxymethyltransferase.	Glycine, serine and threonine metabolism	Amino Acid Metabolism	METABOLIC	0.880821	-0.171087	0.688015	0.690159	0.885343	0.874617	0.784989	0.705346	0.737968	-0.646494	C1	P1
mRNA_669	631	K01689 ENO, eno enolase	9037	4.2.1.11	Phosphopyruvate hydratase.	Phenylalanine, tyrosine and tryptophan biosynthesis	Amino Acid Metabolism	METABOLIC	0.748635	-0.242902	0.567415	0.665446	0.830868	0.831615	0.788609	0.715353	0.68885	-0.649916	C1	P1
mRNA_4680	4445	K01067 E3.1.2.1, ACH1 acetyl-CoA hydrolase	13048	3.1.2.-	Thiolester hydrolases.	Benzoate degradation via CoA ligation	Biodegradation of Xenobiotics	METABOLIC	0.245371	-0.679145	0.00264989	0.0827862	0.391747	0.334096	0.318002	0.120906	0.412782	-0.651864	C1	P1
mRNA_6245	5948	HMMPfam-Cellulase (glycosyl hydrolase family 5)-PF00150,SUPERFAMILY--SSF51445	14613	3.2.1.58	Glucan 1,3-beta-glucosidase.	Starch and sucrose metabolism	Metabolism of Complex Carbohydrates	METABOLIC	0.453148	-0.423637	0.354027	0.606991	0.664094	0.714489	0.741155	0.504258	0.432138	-0.652328	C1	P1
mRNA_1896	1799	K00844 HK hexokinase	10264	2.7.1.1	Hexokinase.	Erythromycin biosynthesis	Biosynthesis of Secondary Metabolites	METABOLIC	0.427284	-0.334657	0.580596	0.767181	0.760589	0.80816	0.827035	0.63328	0.428183	-0.652763	C1	P1
mRNA_6420	6119	K14263 BNA7 kynurenine formamidase	14788	3.5.1.9	Arylformamidase.	Glyoxylate and dicarboxylate metabolism	Carbohydrate Metabolism	METABOLIC	0.185496	-0.643162	0.12765	-0.0516403	0.3995	0.17927	0.0534727	0.296043	0.613912	-0.654211	C2	P3
mRNA_7697	7344	K00815 TAT tyrosine aminotransferase	16065	2.6.1.5	Tyrosine aminotransferase.	Phenylalanine metabolism	Amino Acid Metabolism	METABOLIC	0.217941	-0.696305	0.0274363	-0.0374451	0.368541	0.205696	0.0914678	0.168462	0.537939	-0.654564	C2	P3
mRNA_2477	2351	K00560 thyA, TYMS thymidylate synthase	10845	2.1.1.45	Thymidylate synthase.	One carbon pool by folate	Metabolism of Cofactors and Vitamins	METABOLIC	0.647247	-0.488581	0.212146	0.222664	0.585361	0.520638	0.442488	0.362352	0.669807	-0.6561	C1	P1
mRNA_1520	1436	K00765 hisG ATP phosphoribosyltransferase	9888	2.4.2.17	ATP phosphoribosyltransferase.	Histidine metabolism	Amino Acid Metabolism	METABOLIC	0.713603	-0.284693	0.554872	0.82996	0.8291	0.933644	0.941263	0.570941	0.494714	-0.660647	C1	P1
mRNA_3802	3603	K01939 purA, ADSS adenylosuccinate synthase	12170	6.3.4.4	Adenylosuccinate synthase.	Purine metabolism	Nucleotide Metabolism	METABOLIC	0.781704	-0.205489	0.67085	0.872771	0.909233	0.973844	0.953296	0.713692	0.59923	-0.662989	C1	P1
mRNA_5341	5086	KOG0692 Pentafunctional AROM protein	13709	1.1.1.24	Quinate 5-dehydrogenase.	Phenylalanine, tyrosine and tryptophan biosynthesis	Amino Acid Metabolism	METABOLIC	0.910414	-0.219253	0.565665	0.548685	0.843013	0.802276	0.706174	0.663827	0.807637	-0.664069	C1	P1
mRNA_339	326	K01693 hisB imidazoleglycerol-phosphate dehydratase	8707	4.2.1.19	Imidazoleglycerol-phosphate dehydratase.	Histidine metabolism	Amino Acid Metabolism	METABOLIC	0.542958	-0.357691	0.484201	0.864747	0.774743	0.90755	0.950184	0.494058	0.357416	-0.664186	C1	P1
mRNA_3614	3421	K00844 HK hexokinase	11982	2.7.1.1	Hexokinase.	Erythromycin biosynthesis	Biosynthesis of Secondary Metabolites	METABOLIC	0.46227	-0.47795	0.291776	0.676372	0.646206	0.776993	0.8354	0.333394	0.308699	-0.664855	C1	P1
mRNA_1047	990	K19054 FXN frataxin	9415	1.16.3.1	Ferroxidase.	Porphyrin and chlorophyll metabolism	Metabolism of Cofactors and Vitamins	METABOLIC	0.836189	-0.251494	0.58965	0.719905	0.854933	0.893274	0.848843	0.600008	0.656035	-0.666512	C1	P1
mRNA_5249	4996	K01535 PMA1, PMA2 H+-transporting ATPase	13617	3.6.3.6	Proton-exporting ATPase.	Oxidative phosphorylation	Energy Metabolism	METABOLIC	0.723987	-0.187506	0.732256	0.830564	0.923055	0.934702	0.902205	0.846499	0.645492	-0.667409	C1	P1
mRNA_1613	1526	K01228 GCS1 mannosyl-oligosaccharide glucosidase	9981	3.2.1.106	Mannosyl-oligosaccharide glucosidase.	N-Glycans biosynthesis	Metabolism of Complex Carbohydrates	METABOLIC	0.458425	-0.484694	0.290115	0.705656	0.651265	0.796342	0.859181	0.303238	0.280399	-0.667607	C1	P1
mRNA_337	325	HMMPfam-Glycosyl hydrolases family 17-PF00332,SUPERFAMILY--SSF51445	8705	3.2.1.58	Glucan 1,3-beta-glucosidase.	Starch and sucrose metabolism	Metabolism of Complex Carbohydrates	METABOLIC	0.837715	-0.162207	0.656665	0.754118	0.912926	0.921755	0.880311	0.824018	0.715916	-0.669803	C1	P1
mRNA_4769	4530	K01866 YARS, tyrS tyrosyl-tRNA synthetase	13137	6.1.1.1	Tyrosine--tRNA ligase.	Phenylalanine, tyrosine and tryptophan biosynthesis	Amino Acid Metabolism	METABOLIC	0.844398	-0.222809	0.679003	0.770618	0.898938	0.932707	0.878962	0.66752	0.660651	-0.670458	C1	P1
mRNA_717	675	K00058 serA, PHGDH D-3-phosphoglycerate dehydrogenase	9085	1.1.1.95	Phosphoglycerate dehydrogenase.	Glycine, serine and threonine metabolism	Amino Acid Metabolism	METABOLIC	0.568845	-0.416966	0.351428	0.737887	0.712234	0.843257	0.884568	0.414081	0.370672	-0.671683	C1	P1
mRNA_3731	3532	K00820 glmS, GFPT glucosamine--fructose-6-phosphate aminotransferase (isomerizing)	12099	2.6.1.16	Glutamine-fructose-6-phosphate transaminase (isomerizing).	Aminosugars metabolism	Metabolism of Complex Carbohydrates	METABOLIC	0.315817	-0.471505	0.304392	0.545302	0.630127	0.637567	0.66256	0.549107	0.423973	-0.67187	C1	P1
mRNA_5045	4799	K01111 E3.1.3.68 2-deoxyglucose-6-phosphatase	13413	3.1.3.21	Glycerol-1-phosphatase.	Glycerolipid metabolism	Metabolism of Complex Lipids	METABOLIC	0.756175	-0.234656	0.666207	0.870231	0.891575	0.968736	0.957417	0.687186	0.57383	-0.672736	C1	P1
mRNA_1489	1406	K09022 ridA, tdcF 2-iminobutanoate/2-iminopropanoate deaminase	9857	3.5.99.5	2-aminomuconate deaminase.	Tryptophan metabolism	Amino Acid Metabolism	METABOLIC	0.831887	-0.225182	0.647368	0.801213	0.895821	0.943406	0.909846	0.689669	0.653666	-0.672984	C1	P1
mRNA_4881	4641	K01890 FARSB, pheT phenylalanyl-tRNA synthetase beta chain	13249	6.1.1.20	Phenylalanine--tRNA ligase.	Aminoacyl-tRNA biosynthesis	TRANSLATION	REGULATORY	0.650208	-0.315037	0.576121	0.846095	0.827113	0.938077	0.954898	0.547969	0.44052	-0.674084	C1	P1
mRNA_5941	5663	K14676 NTE, NRE lysophospholipid hydrolase	14309	3.1.1.5	Lysophospholipase.	Phospholipid degradation	Metabolism of Complex Lipids	METABOLIC	0.657852	-0.374248	0.429656	0.720321	0.745259	0.856077	0.874491	0.41788	0.433687	-0.674562	C1	P1
mRNA_1591	1506	K01835 pgm phosphoglucomutase	9959	5.4.2.2	Phosphoglucomutase.	Streptomycin biosynthesis	Biosynthesis of Secondary Metabolites	METABOLIC	0.757864	-0.294012	0.528698	0.720239	0.818575	0.880286	0.862831	0.580948	0.591936	-0.67706	C1	P1
mRNA_2393	2272	HMMPfam-Prolyl oligopeptidase family-PF00326,HMMPfam-alpha/beta hydrolase fold-PF07859,SUPERFAMILY--SSF53474	10761	3.1.1.3	Triacylglycerol lipase.	Glycerolipid metabolism	Metabolism of Complex Lipids	METABOLIC	0.834812	-0.144752	0.780151	0.856085	0.963399	0.980206	0.931836	0.832458	0.710367	-0.677846	C1	P1
mRNA_5869	5597	K10808 RRM2 ribonucleoside-diphosphate reductase subunit M2	14237	1.17.4.1	Ribonucleoside-diphosphate reductase.	Pyrimidine metabolism	Nucleotide Metabolism	METABOLIC	0.860835	-0.292844	0.543786	0.327257	0.784656	0.636154	0.480299	0.677534	0.930809	-0.678408	C1	P1
mRNA_7415	7076	K00623 CHAT choline O-acetyltransferase	15783	2.3.1.7	Carnitine O-acetyltransferase.	Alanine and aspartate metabolism	Amino Acid Metabolism	METABOLIC	0.268482	-0.574957	0.304516	0.726119	0.603488	0.756936	0.836522	0.243103	0.141512	-0.679064	C1	P1
mRNA_5719	5452	K00290 LYS1 saccharopine dehydrogenase (NAD+, L-lysine forming)	14087	1.5.1.7	Saccharopine dehydrogenase (NAD+, L-lysine forming).	Lysine biosynthesis	Amino Acid Metabolism	METABOLIC	0.510502	-0.522923	0.23228	0.580715	0.617946	0.726647	0.747902	0.246519	0.35143	-0.679912	C1	P1
mRNA_1577	1492	K03844 ALG11 alpha-1,2-mannosyltransferase	9945	2.4.1.131	Glycolipid 2-alpha-mannosyltransferase.	N-Glycans biosynthesis	Metabolism of Complex Carbohydrates	METABOLIC	0.416064	-0.568551	0.196933	0.576638	0.594424	0.712194	0.775459	0.224662	0.274932	-0.680213	C1	P1
mRNA_390	374	K00869 E2.7.1.36, MVK, mvaK1 mevalonate kinase	8758	2.7.1.36	Mevalonate kinase.	Sterol biosynthesis	Lipid Metabolism	METABOLIC	0.737656	-0.398418	0.349182	0.510076	0.717411	0.743209	0.697834	0.422473	0.601369	-0.680804	C1	P1
mRNA_2964	2817	K00965 galT, GALT UDPglucose--hexose-1-phosphate uridylyltransferase	11332	2.7.7.12	UDP-glucose--hexose-1-phosphate uridylyltransferase.	Nucleotide sugars metabolism	Nucleotide Metabolism	METABOLIC	0.938798	-0.174399	0.712383	0.675956	0.928951	0.8865	0.789749	0.791833	0.839792	-0.680903	C1	P1
mRNA_2211	2100	K09486 HYOU1 hypoxia up-regulated 1	10579	4.2.1.24	Porphobilinogen synthase.	Porphyrin and chlorophyll metabolism	Metabolism of Cofactors and Vitamins	METABOLIC	0.722665	-0.329135	0.523653	0.762087	0.812925	0.902905	0.899735	0.514408	0.507804	-0.681999	C1	P1
mRNA_2416	2293	SUPERFAMILY--SSF51445	10784	3.2.1.78	Mannan endo-1,4-beta-mannosidase.	Fructose and mannose metabolism	Carbohydrate Metabolism	METABOLIC	0.855187	-0.236025	0.62672	0.606629	0.863216	0.823387	0.739647	0.747723	0.796047	-0.682309	C1	P1
mRNA_53	50	K03014 RPB6, POLR2F DNA-directed RNA polymerases I, II, and III subunit RPABC2	8421	2.7.7.6	DNA-directed RNA polymerase.	RNA polymerase	TRANSCRIPTION	REGULATORY	0.668928	-0.236791	0.747016	0.949383	0.915852	0.989775	0.984483	0.712766	0.528316	-0.683371	C1	P1
mRNA_239	229	K01809 manA, MPI mannose-6-phosphate isomerase	8607	5.3.1.8	Mannose-6-phosphate isomerase.	Fructose and mannose metabolism	Carbohydrate Metabolism	METABOLIC	0.561738	-0.442727	0.346215	0.472429	0.677588	0.658689	0.628213	0.538437	0.60113	-0.683775	C1	P1
mRNA_8280	7904	KOG2157 Predicted tubulin-tyrosine ligase	16648	3.1.3.5	5'-nucleotidase.	Purine metabolism	Nucleotide Metabolism	METABOLIC	0.823074	-0.21728	0.702529	0.822956	0.914959	0.96218	0.924729	0.690293	0.643748	-0.686526	C1	P1
mRNA_1514	1430	K07050 AARSD1, ALAX misacylated tRNA(Ala) deacylase	9882	3.1.1.-	Carboxylic ester hydrolases.	2,4-Dichlorobenzoate degradation	Biodegradation of Xenobiotics	METABOLIC	0.635976	-0.496035	0.353541	0.0930587	0.619415	0.428014	0.252366	0.4403	0.832352	-0.687075	C2	P3
mRNA_5198	4947	KOG2614 Kynurenine 3-monooxygenase and related flavoprotein monooxygenases	13566	1.14.13.1	Salicylate 1-monooxygenase.	Fluorene degradation	Biodegradation of Xenobiotics	METABOLIC	0.769266	-0.215233	0.768421	0.528365	0.878954	0.730035	0.575803	0.784399	0.876535	-0.687672	C1	P1
mRNA_4419	4195	K11121 SIR2 NAD-dependent histone deacetylase SIR2	12787	3.5.1.-	In linear amides.	Nicotinate and nicotinamide metabolism	Metabolism of Cofactors and Vitamins	METABOLIC	0.333156	-0.467643	0.419042	0.334639	0.641059	0.482641	0.387154	0.619396	0.647761	-0.687727	C1	P3
mRNA_6546	6240	K01702 LEU1 3-isopropylmalate dehydratase	14914	4.2.1.33	3-isopropylmalate dehydratase.	Valine, leucine and isoleucine biosynthesis	Amino Acid Metabolism	METABOLIC	0.596617	-0.410893	0.430703	0.783536	0.760266	0.885426	0.91916	0.456389	0.396317	-0.689606	C1	P1
mRNA_7396	7057	K18584 ACTR3, ARP3 actin-related protein 3	15764	1.3.1.21	7-dehydrocholesterol reductase.	Sterol biosynthesis	Lipid Metabolism	METABOLIC	0.566054	-0.530237	0.28447	0.0233239	0.573866	0.35587	0.18277	0.425097	0.832896	-0.690118	C2	P3
mRNA_6242	5945	K00826 E2.6.1.42, ilvE branched-chain amino acid aminotransferase	14610	2.6.1.42	Branched-chain amino acid aminotransferase.	Valine, leucine and isoleucine biosynthesis	Amino Acid Metabolism	METABOLIC	0.773713	-0.4068	0.407903	0.376437	0.723911	0.652373	0.53739	0.473493	0.746861	-0.69026	C1	P1
mRNA_7056	6738	K01557 FAHD1 acylpyruvate hydrolase	15424	3.7.1.5	Acylpyruvate hydrolase.	Tyrosine metabolism	Amino Acid Metabolism	METABOLIC	0.906648	-0.222239	0.637042	0.690516	0.90919	0.894886	0.817343	0.728037	0.786226	-0.692714	C1	P1
mRNA_3242	3070	K01814 hisA phosphoribosylformimino-5-aminoimidazole carboxamide ribotide isomerase	11610	5.3.1.16	N-(5'-phospho-D-ribosylformimino)-5-amino-1-(5''-phosphoribosyl)-4- imidazole carboxamide isomerase.	Histidine metabolism	Amino Acid Metabolism	METABOLIC	0.687918	-0.331017	0.560444	0.769962	0.842589	0.902569	0.900971	0.61965	0.563712	-0.694946	C1	P1
mRNA_5191	4940	KOG4826 C-8,7 sterol isomerase	13559	5.3.3.5	Cholestenol delta-isomerase.	Sterol biosynthesis	Lipid Metabolism	METABOLIC	0.800355	-0.221431	0.686216	0.822915	0.919936	0.946564	0.900434	0.705032	0.670698	-0.695164	C1	P1
mRNA_89	85	HMMPfam-Polysaccharide deacetylase-PF01522,ProSiteProfiles-NodB homology domain profile.-PS51677,SUPERFAMILY--SSF88713	8457	3.5.1.41	Chitin deacetylase.	Aminosugars metabolism	Metabolism of Complex Carbohydrates	METABOLIC	0.825757	-0.242677	0.711134	0.448022	0.870569	0.697456	0.524972	0.842695	0.961361	-0.695661	C1	P1
mRNA_1211	1145	K15078 SLX1 structure-specific endonuclease subunit SLX1	9579	3.6.1.-	In phosphorous-containing anhydrides.	Starch and sucrose metabolism	Metabolism of Complex Carbohydrates	METABOLIC	0.756621	-0.447443	0.396125	0.198246	0.686292	0.532178	0.377676	0.480892	0.847933	-0.699617	C1	P1
mRNA_1611	1524	K04708 E1.1.1.102 3-dehydrosphinganine reductase	9979	1.1.1.102	3-dehydrosphinganine reductase.	Sphingoglycolipid metabolism	Metabolism of Complex Lipids	METABOLIC	0.56718	-0.417371	0.493146	0.817991	0.779525	0.900316	0.935826	0.458712	0.389826	-0.701097	C1	P1
mRNA_4634	4402	K00873 PK, pyk pyruvate kinase	13002	2.7.1.40	Pyruvate kinase.	Purine metabolism	Nucleotide Metabolism	METABOLIC	0.452609	-0.491794	0.334891	0.585265	0.685207	0.719456	0.73426	0.509921	0.472504	-0.701764	C1	P1
mRNA_3343	3165	HMMPfam-alpha/beta hydrolase fold-PF07859,SUPERFAMILY--SSF53474	11711	3.5.1.9	Arylformamidase.	Glyoxylate and dicarboxylate metabolism	Carbohydrate Metabolism	METABOLIC	0.653398	-0.363001	0.557015	0.317191	0.767381	0.567569	0.418386	0.734863	0.889696	-0.702746	C1	P1
mRNA_2596	2464	K00966 GMPP mannose-1-phosphate guanylyltransferase	10964	2.7.7.13	Mannose-1-phosphate guanylyltransferase.	Fructose and mannose metabolism	Carbohydrate Metabolism	METABOLIC	0.646323	-0.350695	0.558026	0.820404	0.8352	0.924593	0.940462	0.594281	0.496813	-0.704681	C1	P1
mRNA_5913	5639	K14455 GOT2 aspartate aminotransferase, mitochondrial	14281	2.6.1.1	Aspartate aminotransferase.	Alanine and aspartate metabolism	Amino Acid Metabolism	METABOLIC	0.88777	-0.281312	0.602928	0.559559	0.867321	0.804767	0.688982	0.671827	0.828592	-0.704725	C1	P1
mRNA_8357	7975	K01739 metB cystathionine gamma-synthase	16725	4.4.1.8	Cystathionine beta-lyase.	Nitrogen metabolism	Energy Metabolism	METABOLIC	0.309389	-0.725142	0.0640375	0.0145222	0.415887	0.274475	0.15806	0.153884	0.565267	-0.705055	C2	P3
mRNA_63	59	K01800 maiA, GSTZ1 maleylacetoacetate isomerase	8431	2.5.1.18	Glutathione transferase.	Glutathione metabolism	Metabolism of Other Amino Acids	METABOLIC	0.227017	-0.78697	0.00675097	-0.0518192	0.374952	0.220032	0.11684	0.0954978	0.53308	-0.70539	C2	P3
mRNA_7814	7456	K01620 ltaE threonine aldolase	16182	4.1.2.5	Threonine aldolase.	Glycine, serine and threonine metabolism	Amino Acid Metabolism	METABOLIC	0.835424	-0.281142	0.597532	0.609718	0.870277	0.822873	0.723232	0.696938	0.782234	-0.706456	C1	P1
mRNA_3425	3240	K00789 metK S-adenosylmethionine synthetase	11793	2.5.1.6	Methionine adenosyltransferase.	Selenoamino acid metabolism	Metabolism of Other Amino Acids	METABOLIC	0.847159	-0.283538	0.621873	0.609435	0.870236	0.833701	0.748772	0.687302	0.792043	-0.708029	C1	P1
mRNA_1632	1545	K00036 G6PD, zwf glucose-6-phosphate 1-dehydrogenase	10000	1.1.1.49	Glucose-6-phosphate 1-dehydrogenase.	Pentose phosphate pathway	Carbohydrate Metabolism	METABOLIC	0.743135	-0.391155	0.402638	0.517262	0.76578	0.750366	0.695895	0.559757	0.706072	-0.709094	C1	P1
mRNA_1776	1686	K01869 LARS, leuS leucyl-tRNA synthetase	10144	6.1.1.4	Leucine--tRNA ligase.	Valine, leucine and isoleucine biosynthesis	Amino Acid Metabolism	METABOLIC	0.631242	-0.388012	0.478111	0.80014	0.798943	0.909991	0.93189	0.510433	0.444527	-0.709278	C1	P1
mRNA_1185	1120	KOG1399 Flavin-containing monooxygenase	9553	1.14.13.22	Cyclohexanone monooxygenase.	Caprolactam degradation	Biodegradation of Xenobiotics	METABOLIC	0.797553	-0.281833	0.684867	0.778214	0.895337	0.935144	0.887743	0.628617	0.630903	-0.709567	C1	P1
mRNA_6932	6616	K00764 purF, PPAT amidophosphoribosyltransferase	15300	2.4.2.14	Amidophosphoribosyltransferase.	Purine metabolism	Nucleotide Metabolism	METABOLIC	0.637478	-0.317158	0.632699	0.815635	0.865851	0.898855	0.868288	0.668509	0.560294	-0.710351	C1	P1
mRNA_873	822	K17497 PMM phosphomannomutase	9241	5.4.2.8	Phosphomannomutase.	Fructose and mannose metabolism	Carbohydrate Metabolism	METABOLIC	0.696472	-0.342409	0.566141	0.75466	0.850816	0.891452	0.876126	0.664994	0.607418	-0.71187	C1	P1
mRNA_6186	5892	K01613 psd, PISD phosphatidylserine decarboxylase	14554	4.1.1.65	Phosphatidylserine decarboxylase.	Glycine, serine and threonine metabolism	Amino Acid Metabolism	METABOLIC	0.665432	-0.375317	0.549221	0.822719	0.830668	0.932277	0.942484	0.529551	0.478308	-0.717211	C1	P1
mRNA_2834	2689	K01001 ALG7 UDP-N-acetylglucosamine--dolichyl-phosphate N-acetylglucosaminephosphotransferase	11202	2.7.8.15	UDP-N-acetylglucosamine--dolichyl-phosphate N-acetylglucosaminephosphotransferase.	N-Glycans biosynthesis	Metabolism of Complex Carbohydrates	METABOLIC	0.111981	-0.796479	0.0343951	0.45628	0.415255	0.544578	0.620007	-0.0129024	0.0672572	-0.719059	C1	P1
mRNA_2578	2446	KOG3574 Acetyl-CoA transporter	10946	2.3.1.-	Transferring groups other than amino-acyl groups.	Benzoate degradation via CoA ligation	Biodegradation of Xenobiotics	METABOLIC	0.637115	-0.42537	0.457805	0.765639	0.793363	0.891027	0.910924	0.505658	0.471939	-0.720928	C1	P1
mRNA_564	530	K01230 MAN1 mannosyl-oligosaccharide alpha-1,2-mannosidase	8932	3.2.1.113	Mannosyl-oligosaccharide 1,2-alpha-mannosidase.	N-Glycans biosynthesis	Metabolism of Complex Carbohydrates	METABOLIC	0.599152	-0.43989	0.43586	0.770811	0.771794	0.884648	0.914734	0.459871	0.426602	-0.721506	C1	P1
mRNA_84	80	K01522 FHIT bis(5'-adenosyl)-triphosphatase	8452	3.6.1.29	Bis(5'-adenosyl)-triphosphatase.	Purine metabolism	Nucleotide Metabolism	METABOLIC	0.637613	-0.390396	0.585121	0.810293	0.856854	0.927024	0.929208	0.551424	0.502461	-0.724108	C1	P1
mRNA_2584	2452	K12350 SMPD1, ASM sphingomyelin phosphodiesterase	10952	3.1.4.12	Sphingomyelin phosphodiesterase.	Sphingophospholipid biosynthesis	Metabolism of Complex Lipids	METABOLIC	-0.0165185	-0.698216	0.160626	0.459922	0.47625	0.488877	0.534647	0.282728	0.206976	-0.725232	C1	P3
mRNA_3750	3551	K13421 UMPS uridine monophosphate synthetase	12118	4.1.1.23	Orotidine-5'-phosphate decarboxylase.	Pyrimidine metabolism	Nucleotide Metabolism	METABOLIC	0.708367	-0.302537	0.684033	0.874887	0.92084	0.973189	0.961482	0.70922	0.598055	-0.727592	C1	P1
mRNA_5526	5266	K00052 leuB 3-isopropylmalate dehydrogenase	13894	1.1.1.85	3-isopropylmalate dehydrogenase.	Valine, leucine and isoleucine biosynthesis	Amino Acid Metabolism	METABOLIC	0.734359	-0.389987	0.479721	0.68851	0.806059	0.862756	0.834093	0.511332	0.579371	-0.728448	C1	P1
mRNA_5758	5490	K00627 DLAT, aceF, pdhC pyruvate dehydrogenase E2 component (dihydrolipoamide acetyltransferase)	14126	2.3.1.12	Dihydrolipoamide S-acetyltransferase.	Glycolysis / Gluconeogenesis	Carbohydrate Metabolism	METABOLIC	0.714867	-0.351201	0.588653	0.662963	0.866459	0.847114	0.801166	0.717122	0.706117	-0.732544	C1	P1
mRNA_5525	5265	HMMPfam-Xyloglucan fucosyltransferase-PF03254	13893	2.4.1.-	Hexosyltransferases.	O-Glycans biosynthesis	Metabolism of Complex Carbohydrates	METABOLIC	0.535897	-0.565017	0.302972	0.556298	0.674866	0.738837	0.74921	0.349978	0.450543	-0.734405	C1	P1
mRNA_2848	2703	HMMPfam-GMC oxidoreductase-PF00732,HMMPfam-GMC oxidoreductase-PF05199,PIRSF--PIRSF000137,ProSitePatterns-GMC oxidoreductases signature 2.-PS00624,SUPERFAMILY--SSF51905,SUPERFAMILY--SSF54373	11216	1.1.99.1	Choline dehydrogenase.	Glycine, serine and threonine metabolism	Amino Acid Metabolism	METABOLIC	0.759684	-0.330905	0.623038	0.803065	0.887656	0.946302	0.921417	0.617755	0.592737	-0.73615	C1	P1
mRNA_6968	6650	K00737 MGAT3 beta-1,4-mannosyl-glycoprotein beta-1,4-N-acetylglucosaminyltransferase	15336	2.4.1.144	Beta-1,4-mannosyl-glycoprotein beta-1,4-N-acetylglucosaminyltransferase.	N-Glycans biosynthesis	Metabolism of Complex Carbohydrates	METABOLIC	0.315976	-0.59946	0.246033	0.699172	0.635776	0.758166	0.821162	0.307176	0.250576	-0.736443	C1	P1
mRNA_2925	2779	K03030 PSMD14, RPN11, POH1 26S proteasome regulatory subunit N11	11293	3.4.-.-	Acting on peptide bonds (peptide hydrolases).	Biotin metabolism	Metabolism of Cofactors and Vitamins	METABOLIC	0.273876	-0.754817	0.150383	0.464992	0.521749	0.593521	0.612895	0.0751813	0.249984	-0.736894	C1	P1
mRNA_6850	6535	K05605 HIBCH 3-hydroxyisobutyryl-CoA hydrolase	15218	3.1.2.4	3-hydroxyisobutyryl-CoA hydrolase.	Valine, leucine and isoleucine degradation	Amino Acid Metabolism	METABOLIC	0.661111	-0.337572	0.665337	0.883458	0.903329	0.974426	0.971713	0.656725	0.535205	-0.738213	C1	P1
mRNA_510	479	K01922 PPCS, coaB phosphopantothenate-cysteine ligase	8878	6.3.2.5	Phosphopantothenate--cysteine ligase.	Pantothenate and CoA biosynthesis	Metabolism of Cofactors and Vitamins	METABOLIC	0.886914	-0.332648	0.579904	0.532758	0.875	0.799312	0.68499	0.657507	0.856811	-0.739115	C1	P1
mRNA_3605	3413	K01872 AARS, alaS alanyl-tRNA synthetase	11973	6.1.1.7	Alanine--tRNA ligase.	Alanine and aspartate metabolism	Amino Acid Metabolism	METABOLIC	0.212927	-0.694451	0.157166	0.60372	0.569884	0.675827	0.748007	0.238526	0.209318	-0.739428	C1	P1
mRNA_6665	6358	K01952 purL, PFAS phosphoribosylformylglycinamidine synthase	15033	6.3.5.3	Phosphoribosylformylglycinamidine synthase.	Purine metabolism	Nucleotide Metabolism	METABOLIC	0.122974	-0.756402	0.0586255	0.278793	0.466518	0.419659	0.405106	0.242723	0.361471	-0.740275	C1	P3
mRNA_1199	1134	K02325 POLE2 DNA polymerase epsilon subunit 2	9567	2.7.7.7	DNA-directed DNA polymerase.	Purine metabolism	Nucleotide Metabolism	METABOLIC	0.454962	-0.642221	0.164218	0.42013	0.594305	0.621981	0.626902	0.291159	0.460955	-0.741006	C1	P1
mRNA_1675	1588	K01424 E3.5.1.1, ansA, ansB L-asparaginase	10043	3.5.1.1	Asparaginase.	Nitrogen metabolism	Energy Metabolism	METABOLIC	0.300933	-0.54241	0.500459	0.592402	0.705432	0.659412	0.606458	0.57281	0.508635	-0.741288	C1	P3
mRNA_5713	5446	K18819 GOLS inositol 3-alpha-galactosyltransferase	14081	2.4.1.123	Inositol 1-alpha-galactosyltransferase.	Galactose metabolism	Carbohydrate Metabolism	METABOLIC	0.858491	-0.253072	0.713675	0.788464	0.965664	0.95907	0.896416	0.808267	0.770195	-0.743	C1	P1
mRNA_3274	3100	K00108 betA, CHDH choline dehydrogenase	11642	1.1.99.1	Choline dehydrogenase.	Glycine, serine and threonine metabolism	Amino Acid Metabolism	METABOLIC	0.839785	-0.226854	0.768518	0.799042	0.981147	0.957445	0.888625	0.863325	0.78517	-0.743853	C1	P1
mRNA_1336	1265	K01850 E5.4.99.5 chorismate mutase	9704	5.4.99.5	Chorismate mutase.	Phenylalanine, tyrosine and tryptophan biosynthesis	Amino Acid Metabolism	METABOLIC	0.462798	-0.49284	0.45039	0.780686	0.768121	0.857669	0.899294	0.528294	0.394721	-0.744942	C1	P1
mRNA_5064	4818	K00286 proC pyrroline-5-carboxylate reductase	13432	1.5.1.2	Pyrroline-5-carboxylate reductase.	Urea cycle and metabolism of amino groups	Amino Acid Metabolism	METABOLIC	0.534503	-0.523749	0.368174	0.699667	0.735476	0.821745	0.839285	0.444679	0.44865	-0.745274	C1	P1
mRNA_5966	5687	KOG1950 Glycosyl transferase, family 8 - glycogenin	14334	2.4.1.123	Inositol 1-alpha-galactosyltransferase.	Galactose metabolism	Carbohydrate Metabolism	METABOLIC	0.892634	-0.280513	0.725893	0.62673	0.948061	0.856851	0.728772	0.803917	0.894164	-0.74891	C1	P1
mRNA_5562	5301	KOG0257 Kynurenine aminotransferase, glutamine transaminase K	13930	2.6.1.7	Kynurenine--oxoglutarate aminotransferase.	Tryptophan metabolism	Amino Acid Metabolism	METABOLIC	0.773754	-0.414903	0.5121	0.655786	0.834525	0.863471	0.823044	0.541991	0.646536	-0.749487	C1	P1
mRNA_3229	3057	K01113 phoD alkaline phosphatase D	11597	3.1.3.1	Alkaline phosphatase.	gamma-Hexachlorocyclohexane degradation	Biodegradation of Xenobiotics	METABOLIC	0.310984	-0.622634	0.205466	0.665198	0.626667	0.744067	0.816629	0.284203	0.252918	-0.749657	C1	P1
mRNA_4772	4533	K01874 MARS, metG methionyl-tRNA synthetase	13140	6.1.1.10	Methionine--tRNA ligase.	Aminoacyl-tRNA biosynthesis	TRANSLATION	REGULATORY	0.840752	-0.273323	0.740978	0.70014	0.952901	0.905594	0.80819	0.772108	0.804365	-0.752704	C1	P1
mRNA_391	375	K01760 metC cystathionine beta-lyase	8759	4.4.1.8	Cystathionine beta-lyase.	Nitrogen metabolism	Energy Metabolism	METABOLIC	0.66197	-0.527126	0.296843	0.525016	0.713702	0.750168	0.723813	0.387378	0.56444	-0.752834	C1	P1
mRNA_1935	1835	K00654 SPT serine palmitoyltransferase	10303	2.3.1.50	Serine C-palmitoyltransferase.	Sphingoglycolipid metabolism	Metabolism of Complex Lipids	METABOLIC	0.772699	-0.334941	0.627113	0.815653	0.917656	0.964079	0.941184	0.686637	0.635573	-0.75362	C1	P1
mRNA_8175	7801	K15303 AKR7 aflatoxin B1 aldehyde reductase	16543	1.1.1.-	With NAD(+) or NADP(+) as acceptor.	Bile acid biosynthesis	Lipid Metabolism	METABOLIC	0.414222	-0.74891	0.0284685	0.167845	0.49113	0.442116	0.398094	0.163146	0.526551	-0.755642	C1	P1
mRNA_6953	6636	K13719 OTU1, YOD1 ubiquitin thioesterase OTU1	15321	3.1.2.-	Thiolester hydrolases.	Benzoate degradation via CoA ligation	Biodegradation of Xenobiotics	METABOLIC	0.694641	-0.545754	0.312928	0.309616	0.693605	0.61057	0.515318	0.436149	0.753711	-0.756619	C1	P1
mRNA_2149	2040	K12948 SPCS3, SPC3 signal peptidase complex subunit 3	10517	3.4.-.-	Acting on peptide bonds (peptide hydrolases).	Biotin metabolism	Metabolism of Cofactors and Vitamins	METABOLIC	0.711572	-0.345838	0.681051	0.87727	0.904086	0.973237	0.956098	0.639769	0.567444	-0.756814	C1	P1
mRNA_4871	4631	K03777 dld D-lactate dehydrogenase	13239	1.1.2.4	D-lactate dehydrogenase (cytochrome).	Pyruvate metabolism	Carbohydrate Metabolism	METABOLIC	0.83697	-0.403056	0.495311	0.427429	0.81134	0.722165	0.605409	0.571799	0.832056	-0.757021	C1	P1
mRNA_5227	4974	K00601 E2.1.2.2 phosphoribosylglycinamide formyltransferase	13595	2.1.2.2	Phosphoribosylglycinamide formyltransferase.	Purine metabolism	Nucleotide Metabolism	METABOLIC	0.780797	-0.336528	0.63922	0.77765	0.925167	0.94279	0.894076	0.693189	0.683911	-0.757741	C1	P1
mRNA_6956	6639	K00720 UGCG ceramide glucosyltransferase	15324	2.4.1.80	Ceramide glucosyltransferase.	Sphingoglycolipid metabolism	Metabolism of Complex Lipids	METABOLIC	0.6849	-0.371553	0.62033	0.856433	0.898536	0.966163	0.958877	0.637497	0.556098	-0.757793	C1	P1
mRNA_8364	7982	K01488 add, ADA adenosine deaminase	16732	3.5.4.4	Adenosine deaminase.	Purine metabolism	Nucleotide Metabolism	METABOLIC	0.198209	-0.651613	0.265854	0.466361	0.599052	0.552967	0.537763	0.436667	0.42521	-0.758084	C1	P3
mRNA_2059	1953	K13509 AGPAT1_2 lysophosphatidate acyltransferase	10427	2.3.1.51	1-acylglycerol-3-phosphate O-acyltransferase.	Glycerolipid metabolism	Metabolism of Complex Lipids	METABOLIC	0.77037	-0.274523	0.763104	0.814766	0.973527	0.956408	0.90159	0.825643	0.737678	-0.758594	C1	P1
mRNA_6294	5997	K00928 lysC aspartate kinase	14662	2.7.2.4	Aspartate kinase.	Lysine biosynthesis	Amino Acid Metabolism	METABOLIC	0.589236	-0.549074	0.314726	0.625226	0.715562	0.796215	0.80185	0.361866	0.460927	-0.758632	C1	P1
mRNA_7480	7141	K01868 TARS, thrS threonyl-tRNA synthetase	15848	6.1.1.3	Threonine--tRNA ligase.	Glycine, serine and threonine metabolism	Amino Acid Metabolism	METABOLIC	0.512635	-0.46395	0.494985	0.846946	0.810899	0.913155	0.94736	0.538305	0.411163	-0.758968	C1	P1
mRNA_4736	4499	K02503 HINT1, hinT, hit histidine triad (HIT) family protein	13104	3.6.1.29	Bis(5'-adenosyl)-triphosphatase.	Purine metabolism	Nucleotide Metabolism	METABOLIC	0.848905	-0.380217	0.6256	0.640199	0.894197	0.863312	0.769941	0.638282	0.77446	-0.760211	C1	P1
mRNA_5857	5585	K01875 SARS, serS seryl-tRNA synthetase	14225	6.1.1.11	Serine--tRNA ligase.	Aminoacyl-tRNA biosynthesis	TRANSLATION	REGULATORY	0.807561	-0.326733	0.690704	0.785385	0.936464	0.956902	0.907714	0.694911	0.686776	-0.760479	C1	P1
mRNA_6880	6565	K00641 metX homoserine O-acetyltransferase	15248	2.3.1.31	Homoserine O-acetyltransferase.	Sulfur metabolism	Energy Metabolism	METABOLIC	0.540134	-0.476757	0.508538	0.804614	0.809954	0.894446	0.908096	0.509228	0.432613	-0.760664	C1	P1
mRNA_4344	4125	HMMPfam-Secretory lipase-PF03583,SUPERFAMILY--SSF53474	12712	3.1.1.3	Triacylglycerol lipase.	Glycerolipid metabolism	Metabolism of Complex Lipids	METABOLIC	0.8446	-0.377477	0.620234	0.620305	0.871648	0.837744	0.739444	0.615592	0.777417	-0.76067	C1	P1
mRNA_5734	5467	K01183 E3.2.1.14 chitinase	14102	3.2.1.14	Chitinase.	Aminosugars metabolism	Metabolism of Complex Carbohydrates	METABOLIC	0.778909	-0.324543	0.603662	0.591959	0.895854	0.80806	0.720672	0.820899	0.852397	-0.761094	C1	P1
mRNA_4676	4442	K01101 E3.1.3.41 4-nitrophenyl phosphatase	13044	3.1.3.41	4-nitrophenylphosphatase.	gamma-Hexachlorocyclohexane degradation	Biodegradation of Xenobiotics	METABOLIC	0.883921	-0.300709	0.691469	0.717057	0.952291	0.9206	0.8354	0.755092	0.815721	-0.76215	C1	P1
mRNA_6884	6569	K00943 tmk, DTYMK dTMP kinase	15252	2.7.4.9	Thymidylate kinase.	Pyrimidine metabolism	Nucleotide Metabolism	METABOLIC	0.852967	-0.360387	0.626207	0.656967	0.908123	0.88518	0.8048	0.668865	0.777299	-0.762497	C1	P1
mRNA_6082	5791	K03010 RPB2, POLR2B DNA-directed RNA polymerase II subunit RPB2	14450	2.7.7.6	DNA-directed RNA polymerase.	RNA polymerase	TRANSCRIPTION	REGULATORY	0.450682	-0.61081	0.289113	0.667246	0.682046	0.792251	0.831471	0.313859	0.337525	-0.763412	C1	P1
mRNA_4416	4192	K00002 AKR1A1, adh alcohol dehydrogenase (NADP+)	12784	1.1.1.2	Alcohol dehydrogenase (NADP+).	Caprolactam degradation	Biodegradation of Xenobiotics	METABOLIC	0.748594	-0.275606	0.713141	0.878717	0.941347	0.978522	0.949235	0.77428	0.652391	-0.763729	C1	P1
mRNA_5340	5085	K01092 E3.1.3.25, IMPA, suhB myo-inositol-1(or 4)-monophosphatase	13708	3.1.3.25	Myo-inositol-1(or 4)-monophosphatase.	Inositol phosphate metabolism	Metabolism of Complex Lipids	METABOLIC	0.573709	-0.498833	0.346604	0.62044	0.758931	0.788335	0.797377	0.532299	0.560019	-0.764209	C1	P1
mRNA_6820	6506	K00931 proB glutamate 5-kinase	15188	2.7.2.11	Glutamate 5-kinase.	Urea cycle and metabolism of amino groups	Amino Acid Metabolism	METABOLIC	0.47661	-0.69246	0.160401	0.265126	0.581125	0.522826	0.452813	0.238841	0.564682	-0.766157	C1	P1
mRNA_8230	7855	K09668 LARGE glycosyltransferase-like protein LARGE	16598	2.4.1.149	N-acetyllactosaminide beta-1,3-N-acetylglucosaminyltransferase.	Blood group glycolipid biosynthesis - neolact series	Metabolism of Complex Lipids	METABOLIC	0.756594	-0.358034	0.626987	0.773851	0.900551	0.934714	0.907718	0.690814	0.646439	-0.766644	C1	P1
mRNA_2289	2171	KOG2454 Betaine aldehyde dehydrogenase	10657	1.2.1.8	Betaine-aldehyde dehydrogenase.	Glycine, serine and threonine metabolism	Amino Acid Metabolism	METABOLIC	0.689687	-0.387033	0.587401	0.837292	0.90341	0.957691	0.951847	0.665142	0.590875	-0.767752	C1	P1
mRNA_6769	6459	K01953 asnB, ASNS asparagine synthase (glutamine-hydrolysing)	15137	6.3.5.4	Asparagine synthase (glutamine-hydrolysing).	Nitrogen metabolism	Energy Metabolism	METABOLIC	0.549556	-0.600027	0.328172	0.433029	0.681937	0.652299	0.584231	0.349089	0.572262	-0.768512	C1	P1
mRNA_7905	7542	K00147 proA glutamate-5-semialdehyde dehydrogenase	16273	1.2.1.41	Glutamate-5-semialdehyde dehydrogenase.	Porphyrin and chlorophyll metabolism	Metabolism of Cofactors and Vitamins	METABOLIC	0.62425	-0.576742	0.263674	0.369638	0.673058	0.62941	0.554551	0.363663	0.644125	-0.769542	C1	P1
mRNA_1487	1404	K01883 CARS, cysS cysteinyl-tRNA synthetase	9855	6.1.1.16	Cysteine--tRNA ligase.	Cysteine metabolism	Amino Acid Metabolism	METABOLIC	0.611482	-0.508849	0.387851	0.710525	0.775953	0.860142	0.871152	0.463114	0.486677	-0.771181	C1	P1
mRNA_2019	1916	K07088 K07088 uncharacterized protein	10387	5.3.1.6	Ribose 5-phosphate epimerase.	Carbon fixation	Energy Metabolism	METABOLIC	0.198814	-0.809257	0.0289106	0.0748917	0.436333	0.302528	0.224891	0.225923	0.532082	-0.774222	C2	P3
mRNA_6178	5884	K17623 HDHD1 pseudouridine 5'-phosphatase	14546	3.1.3.-	Phosphoric monoester hydrolases.	Vitamin B6 metabolism	Metabolism of Cofactors and Vitamins	METABOLIC	0.844272	-0.317472	0.704552	0.501374	0.906445	0.758745	0.60129	0.778845	0.950423	-0.774567	C1	P1
mRNA_6177	5883	K00868 pdxK, pdxY pyridoxine kinase	14545	2.7.1.35	Pyridoxal kinase.	Vitamin B6 metabolism	Metabolism of Cofactors and Vitamins	METABOLIC	0.448163	-0.589212	0.264229	0.617654	0.694146	0.742571	0.753999	0.405749	0.440006	-0.775978	C1	P1
mRNA_3764	3565	K11808 ADE2 phosphoribosylaminoimidazole carboxylase	12132	4.1.1.21	Phosphoribosylaminoimidazole carboxylase.	Purine metabolism	Nucleotide Metabolism	METABOLIC	0.506666	-0.613638	0.275368	0.300617	0.66111	0.545243	0.446209	0.449472	0.689402	-0.776179	C1	P1
mRNA_1127	1065	K00143 LYS2 L-aminoadipate-semialdehyde dehydrogenase	9495	1.2.1.31	Aminoadipate-semialdehyde dehydrogenase.	Lysine biosynthesis	Amino Acid Metabolism	METABOLIC	0.517972	-0.646918	0.203475	0.424876	0.633186	0.646763	0.615379	0.274193	0.499251	-0.777031	C1	P1
mRNA_3513	3324	K11718 HUGT UDP-glucose-glycoprotein glucosyltransferase	11881	2.4.1.-	Hexosyltransferases.	O-Glycans biosynthesis	Metabolism of Complex Carbohydrates	METABOLIC	0.34847	-0.641707	0.257514	0.657738	0.657695	0.758323	0.81676	0.346143	0.31404	-0.777138	C1	P1
mRNA_1962	1860	K00133 asd aspartate-semialdehyde dehydrogenase	10330	1.2.1.11	Aspartate-semialdehyde dehydrogenase.	Glycine, serine and threonine metabolism	Amino Acid Metabolism	METABOLIC	0.808596	-0.408127	0.543564	0.573245	0.868782	0.813234	0.714864	0.645383	0.795128	-0.779961	C1	P1
mRNA_1321	1250	K01687 ilvD dihydroxy-acid dehydratase	9689	4.2.1.9	Dihydroxy-acid dehydratase.	Pantothenate and CoA biosynthesis	Metabolism of Cofactors and Vitamins	METABOLIC	0.710654	-0.470113	0.467734	0.630564	0.820547	0.827674	0.774223	0.531152	0.64484	-0.78232	C1	P1
mRNA_7540	7199	K01012 bioB biotin synthase	15908	2.8.1.6	Biotin synthase.	Biotin metabolism	Metabolism of Cofactors and Vitamins	METABOLIC	0.482337	-0.534905	0.423963	0.659355	0.77238	0.788264	0.78652	0.577444	0.542056	-0.783328	C1	P1
mRNA_8	8	K01194 TREH, treA, treF alpha,alpha-trehalase	8376	3.2.1.28	Alpha,alpha-trehalase.	Starch and sucrose metabolism	Metabolism of Complex Carbohydrates	METABOLIC	0.347634	-0.621072	0.373567	0.68743	0.700105	0.775139	0.820155	0.40076	0.339511	-0.78546	C1	P1
mRNA_3577	3386	K04567 KARS, lysS lysyl-tRNA synthetase, class II	11945	6.1.1.6	Lysine--tRNA ligase.	Lysine biosynthesis	Amino Acid Metabolism	METABOLIC	0.778423	-0.397446	0.553082	0.687686	0.89371	0.885637	0.824947	0.661023	0.723754	-0.786578	C1	P1
mRNA_6741	6431	K01657 trpE anthranilate synthase component I	15109	4.1.3.27	Anthranilate synthase.	Phenylalanine, tyrosine and tryptophan biosynthesis	Amino Acid Metabolism	METABOLIC	0.711853	-0.49274	0.456974	0.585552	0.813148	0.798949	0.731883	0.51913	0.674679	-0.788006	C1	P1
mRNA_8275	7899	K00102 dld, LDHD D-lactate dehydrogenase (cytochrome)	16643	1.1.2.4	D-lactate dehydrogenase (cytochrome).	Pyruvate metabolism	Carbohydrate Metabolism	METABOLIC	0.830796	-0.37306	0.620707	0.712951	0.924546	0.920288	0.855675	0.682196	0.747631	-0.789311	C1	P1
mRNA_5845	5573	KOG1577 Aldo/keto reductase family proteins	14213	1.1.1.156	Glycerol 2-dehydrogenase (NADP+).	Glycerolipid metabolism	Metabolism of Complex Lipids	METABOLIC	0.790243	-0.383108	0.625367	0.505812	0.897188	0.754328	0.621213	0.794483	0.927947	-0.789336	C1	P1
mRNA_4102	3895	K01889 FARSA, pheS phenylalanyl-tRNA synthetase alpha chain	12470	6.1.1.20	Phenylalanine--tRNA ligase.	Aminoacyl-tRNA biosynthesis	TRANSLATION	REGULATORY	0.750248	-0.416501	0.568021	0.762122	0.897241	0.929889	0.895091	0.630125	0.650382	-0.789614	C1	P1
mRNA_7616	7266	K00706 E2.4.1.34 1,3-beta-glucan synthase	15984	2.4.1.34	1,3-beta-glucan synthase.	Starch and sucrose metabolism	Metabolism of Complex Carbohydrates	METABOLIC	0.49967	-0.524486	0.426422	0.689398	0.781637	0.817859	0.82828	0.60584	0.509815	-0.790787	C1	P1
mRNA_8223	7848	K00801 FDFT1 farnesyl-diphosphate farnesyltransferase	16591	2.5.1.21	Farnesyl-diphosphate farnesyltransferase.	Sterol biosynthesis	Lipid Metabolism	METABOLIC	0.610522	-0.558131	0.405504	0.621311	0.763572	0.813578	0.804501	0.456347	0.533807	-0.794521	C1	P1
mRNA_4934	4691	K00611 OTC, argF, argI ornithine carbamoyltransferase	13302	2.1.3.3	Ornithine carbamoyltransferase.	Urea cycle and metabolism of amino groups	Amino Acid Metabolism	METABOLIC	0.504786	-0.707547	0.195083	0.31837	0.615979	0.572573	0.505964	0.254905	0.575726	-0.798089	C1	P1
mRNA_2385	2264	K01885 EARS, gltX glutamyl-tRNA synthetase	10753	6.1.1.17	Glutamate--tRNA ligase.	Glutamate metabolism	Amino Acid Metabolism	METABOLIC	0.67432	-0.491244	0.441327	0.702875	0.83176	0.878309	0.863671	0.55876	0.589923	-0.798202	C1	P1
mRNA_2771	2633	KOG4072 Signal peptidase complex, subunit SPC25	11139	3.4.-.-	Acting on peptide bonds (peptide hydrolases).	Biotin metabolism	Metabolism of Cofactors and Vitamins	METABOLIC	0.663335	-0.464562	0.563216	0.789667	0.873735	0.932294	0.925843	0.582257	0.562163	-0.798975	C1	P1
mRNA_3938	3737	HMMPfam-Dioxygenase-PF00775,HMMPfam-Catechol dioxygenase N terminus-PF04444,SUPERFAMILY--SSF49482	12306	1.13.11.1	Catechol 1,2-dioxygenase.	1,4-Dichlorobenzene degradation	Biodegradation of Xenobiotics	METABOLIC	0.831004	-0.359978	0.671389	0.743508	0.953208	0.937191	0.866808	0.722627	0.767595	-0.799594	C1	P1
mRNA_1457	1378	K00549 metE 5-methyltetrahydropteroyltriglutamate--homocysteine methyltransferase	9825	2.1.1.14	5-methyltetrahydropteroyltriglutamate--homocysteine S-methyltransferase.	Methionine metabolism	Amino Acid Metabolism	METABOLIC	0.695023	-0.479181	0.497995	0.727429	0.850928	0.898181	0.876028	0.557506	0.59004	-0.800636	C1	P1
mRNA_4039	3837	K00825 AADAT, KAT2 kynurenine/2-aminoadipate aminotransferase	12407	2.6.1.27	Tryptophan aminotransferase.	Tryptophan metabolism	Amino Acid Metabolism	METABOLIC	0.588021	-0.628426	0.289538	0.243392	0.66652	0.53152	0.407269	0.419026	0.762981	-0.801357	C1	P1
mRNA_6753	6443	K00999 CDIPT CDP-diacylglycerol--inositol 3-phosphatidyltransferase	15121	2.7.8.11	CDP-diacylglycerol--inositol 3-phosphatidyltransferase.	Glycerolipid metabolism	Metabolism of Complex Lipids	METABOLIC	0.765956	-0.466642	0.499694	0.521685	0.822242	0.764539	0.663723	0.577203	0.764353	-0.801652	C1	P1
mRNA_7857	7497	K00211 TYR1 prephenate dehydrogenase (NADP+)	16225	1.3.1.13	Prephenate dehydrogenase (NADP+).	Phenylalanine, tyrosine and tryptophan biosynthesis	Amino Acid Metabolism	METABOLIC	0.472674	-0.732614	0.136818	0.192021	0.575342	0.475451	0.386394	0.273754	0.640189	-0.802795	C1	P1
mRNA_8273	7897	K01866 YARS, tyrS tyrosyl-tRNA synthetase	16641	6.1.1.1	Tyrosine--tRNA ligase.	Phenylalanine, tyrosine and tryptophan biosynthesis	Amino Acid Metabolism	METABOLIC	0.523449	-0.64572	0.232442	0.435094	0.692556	0.647558	0.598172	0.439481	0.634695	-0.803567	C1	P1
mRNA_8160	7786	K01873 VARS, valS valyl-tRNA synthetase	16528	6.1.1.9	Valine--tRNA ligase.	Valine, leucine and isoleucine biosynthesis	Amino Acid Metabolism	METABOLIC	0.667587	-0.490745	0.4998	0.716564	0.84462	0.883344	0.855771	0.544571	0.584733	-0.803596	C1	P1
mRNA_7919	7556	K01489 cdd, CDA cytidine deaminase	16287	3.5.4.5	Cytidine deaminase.	Pyrimidine metabolism	Nucleotide Metabolism	METABOLIC	0.739842	-0.339776	0.692003	0.805775	0.953713	0.939106	0.885935	0.786394	0.722055	-0.805805	C1	P1
mRNA_7036	6718	K00831 serC, PSAT1 phosphoserine aminotransferase	15404	2.6.1.52	Phosphoserine aminotransferase.	Glycine, serine and threonine metabolism	Amino Acid Metabolism	METABOLIC	0.516143	-0.664504	0.26603	0.265558	0.655466	0.530657	0.423895	0.406337	0.707756	-0.806269	C1	P1
mRNA_866	815	HMMPfam-Cryptococcal mannosyltransferase 1-PF11735	9234	2.4.1.-	Hexosyltransferases.	O-Glycans biosynthesis	Metabolism of Complex Carbohydrates	METABOLIC	0.695572	-0.482157	0.529396	0.736001	0.880425	0.902018	0.874251	0.590376	0.627208	-0.807768	C1	P1
mRNA_6528	6222	K01514 PRUNE, PPX1 exopolyphosphatase	14896	3.6.1.11	Exopolyphosphatase.	Purine metabolism	Nucleotide Metabolism	METABOLIC	0.365408	-0.607656	0.367324	0.625975	0.729767	0.737322	0.746545	0.543675	0.482314	-0.808032	C1	P1
mRNA_6172	5878	K02685 PRI2 DNA primase large subunit	14540	2.7.7.-	Nucleotidyltransferases.	DNA polymerase	REPLICATION AND REPAIR	REGULATORY	0.719873	-0.502572	0.50418	0.500466	0.832473	0.756939	0.670832	0.630219	0.789609	-0.809559	C1	P1
mRNA_3236	3064	K01755 argH, ASL argininosuccinate lyase	11604	4.3.2.1	Argininosuccinate lyase.	Urea cycle and metabolism of amino groups	Amino Acid Metabolism	METABOLIC	0.305424	-0.831112	0.0355606	0.225877	0.50925	0.459152	0.419582	0.172578	0.477926	-0.812003	C1	P1
mRNA_4597	4369	K01836 PGM3 phosphoacetylglucosamine mutase	12965	5.4.2.3	Phosphoacetylglucosamine mutase.	Aminosugars metabolism	Metabolism of Complex Carbohydrates	METABOLIC	0.79182	-0.375411	0.642897	0.684937	0.940002	0.893069	0.820265	0.797703	0.808514	-0.81287	C1	P1
mRNA_6811	6497	K03953 NDUFA9 NADH dehydrogenase (ubiquinone) 1 alpha subcomplex subunit 9	15179	2.4.1.41	Polypeptide N-acetylgalactosaminyltransferase.	O-Glycans biosynthesis	Metabolism of Complex Carbohydrates	METABOLIC	0.617002	-0.474559	0.630278	0.802781	0.905524	0.924483	0.90016	0.658937	0.607325	-0.814898	C1	P1
mRNA_4127	3919	K00793 ribE, RIB5 riboflavin synthase	12495	2.5.1.9	Riboflavin synthase.	Riboflavin metabolism	Metabolism of Cofactors and Vitamins	METABOLIC	0.791331	-0.440174	0.611399	0.482784	0.886191	0.748029	0.604003	0.708267	0.919216	-0.816195	C1	P1
mRNA_894	842	K01694 TRP tryptophan synthase	9262	4.2.1.20	Tryptophan synthase.	Phenylalanine, tyrosine and tryptophan biosynthesis	Amino Acid Metabolism	METABOLIC	0.647913	-0.509059	0.492174	0.553306	0.817208	0.760876	0.677895	0.565037	0.702811	-0.818192	C1	P1
mRNA_31	28	K01520 dut, DUT dUTP pyrophosphatase	8399	3.6.1.23	dUTP pyrophosphatase.	Pyrimidine metabolism	Nucleotide Metabolism	METABOLIC	0.741264	-0.472523	0.594461	0.716893	0.906199	0.908447	0.856429	0.627771	0.695366	-0.818196	C1	P1
mRNA_5596	5333	KOG2806 Chitinase	13964	3.2.1.14	Chitinase.	Aminosugars metabolism	Metabolism of Complex Carbohydrates	METABOLIC	0.624878	-0.453257	0.588656	0.606396	0.881288	0.787406	0.708016	0.78065	0.7807	-0.818623	C1	P1
mRNA_7813	7455	K01476 E3.5.3.1, rocF, arg arginase	16181	3.5.3.1	Arginase.	Urea cycle and metabolism of amino groups	Amino Acid Metabolism	METABOLIC	0.562699	-0.56388	0.491516	0.389616	0.776427	0.624222	0.501059	0.615977	0.790496	-0.822759	C1	P1
mRNA_8290	7913	K02327 POLD1 DNA polymerase delta subunit 1	16658	2.7.7.7	DNA-directed DNA polymerase.	Purine metabolism	Nucleotide Metabolism	METABOLIC	0.675196	-0.558858	0.443817	0.442381	0.791061	0.712848	0.629546	0.57942	0.762421	-0.823345	C1	P1
mRNA_5012	4767	K01886 QARS, glnS glutaminyl-tRNA synthetase	13380	6.1.1.18	Glutamine--tRNA ligase.	Glutamate metabolism	Amino Acid Metabolism	METABOLIC	0.231688	-0.830891	0.0818708	0.379941	0.546488	0.551833	0.564681	0.222706	0.375433	-0.823431	C1	P1
mRNA_3118	2962	K01881 PARS, proS prolyl-tRNA synthetase	11486	6.1.1.15	Proline--tRNA ligase.	Aminoacyl-tRNA biosynthesis	TRANSLATION	REGULATORY	0.680019	-0.476421	0.559184	0.765225	0.897465	0.926794	0.900816	0.642539	0.62768	-0.825163	C1	P1
mRNA_172	165	K14264 BNA3 kynurenine aminotransferase	8540	2.6.1.7	Kynurenine--oxoglutarate aminotransferase.	Tryptophan metabolism	Amino Acid Metabolism	METABOLIC	0.797247	-0.48996	0.510093	0.474785	0.850468	0.757482	0.643243	0.603124	0.845929	-0.826514	C1	P1
mRNA_5078	4832	K01870 IARS, ileS isoleucyl-tRNA synthetase	13446	6.1.1.5	Isoleucine--tRNA ligase.	Valine, leucine and isoleucine biosynthesis	Amino Acid Metabolism	METABOLIC	0.587612	-0.603448	0.387451	0.556805	0.771777	0.759591	0.708222	0.461356	0.607155	-0.827416	C1	P1
mRNA_7493	7153	K00489 CYP7A1 cholesterol 7alpha-monooxygenase	15861	1.14.13.17	Cholesterol 7-alpha-monooxygenase.	Bile acid biosynthesis	Lipid Metabolism	METABOLIC	0.823339	-0.439075	0.596124	0.631972	0.920873	0.871153	0.785191	0.688843	0.816743	-0.828339	C1	P1
mRNA_1532	1448	K00766 trpD anthranilate phosphoribosyltransferase	9900	2.4.2.18	Anthranilate phosphoribosyltransferase.	Phenylalanine, tyrosine and tryptophan biosynthesis	Amino Acid Metabolism	METABOLIC	0.398329	-0.759864	0.183057	0.325106	0.611176	0.546717	0.484392	0.320697	0.565578	-0.828363	C1	P1
mRNA_8238	7863	KOG2551 Phospholipase/carboxyhydrolase	16606	1.5.1.3	Dihydrofolate reductase.	One carbon pool by folate	Metabolism of Cofactors and Vitamins	METABOLIC	0.362296	-0.636439	0.457778	0.59325	0.748493	0.710956	0.684702	0.540185	0.530535	-0.828409	C1	P1
mRNA_4145	3937	K00641 metX homoserine O-acetyltransferase	12513	2.3.1.31	Homoserine O-acetyltransferase.	Sulfur metabolism	Energy Metabolism	METABOLIC	0.493289	-0.699953	0.227821	0.510727	0.68149	0.705961	0.691851	0.324264	0.501349	-0.82921	C1	P1
mRNA_601	566	K01784 galE, GALE UDP-glucose 4-epimerase	8969	5.1.3.2	UDP-glucose 4-epimerase.	Galactose metabolism	Carbohydrate Metabolism	METABOLIC	0.666197	-0.489342	0.542747	0.66311	0.879035	0.850838	0.802744	0.696486	0.717892	-0.832403	C1	P1
mRNA_2971	2824	HMMPfam-Anp1-PF03452,SUPERFAMILY--SSF53448	11339	2.4.1.-	Hexosyltransferases.	O-Glycans biosynthesis	Metabolism of Complex Carbohydrates	METABOLIC	0.620876	-0.485517	0.553712	0.517341	0.85601	0.729821	0.633474	0.751138	0.820637	-0.832749	C1	P1
mRNA_5743	5476	K05672 ABCC12 ATP-binding cassette, subfamily C (CFTR/MRP), member 12	14111	3.6.1.3	Adenosinetriphosphatase.	Purine metabolism	Nucleotide Metabolism	METABOLIC	0.605945	-0.599311	0.474606	0.472636	0.786134	0.708077	0.608511	0.506319	0.702419	-0.832783	C1	P1
mRNA_1397	1323	K03242 EIF2S3 translation initiation factor 2 subunit 3	9765	2.1.1.43	Histone-lysine N-methyltransferase.	Lysine degradation	Amino Acid Metabolism	METABOLIC	0.523582	-0.616915	0.403986	0.686244	0.787866	0.830939	0.824758	0.470198	0.504486	-0.835358	C1	P1
mRNA_1267	1200	K00814 GPT, ALT alanine transaminase	9635	2.6.1.2	Alanine aminotransferase.	Alanine and aspartate metabolism	Amino Acid Metabolism	METABOLIC	0.423493	-0.731878	0.253488	0.335178	0.644581	0.561034	0.482232	0.352528	0.605954	-0.835901	C1	P1
mRNA_1711	1622	K01887 RARS, argS arginyl-tRNA synthetase	10079	6.1.1.19	Arginine--tRNA ligase.	Aminoacyl-tRNA biosynthesis	TRANSLATION	REGULATORY	0.618836	-0.594593	0.367533	0.590982	0.788386	0.79476	0.758843	0.486641	0.613366	-0.836063	C1	P1
mRNA_1561	1477	K01920 gshB, GSS glutathione synthase	9929	6.3.2.3	Glutathione synthase.	Glutamate metabolism	Amino Acid Metabolism	METABOLIC	0.642843	-0.502047	0.581634	0.791755	0.896617	0.93201	0.913316	0.610695	0.592922	-0.836172	C1	P1
mRNA_7383	7044	K19355 MAN mannan endo-1,4-beta-mannosidase	15751	3.2.1.78	Mannan endo-1,4-beta-mannosidase.	Fructose and mannose metabolism	Carbohydrate Metabolism	METABOLIC	0.475489	-0.57059	0.447946	0.630463	0.796534	0.771907	0.750898	0.642337	0.599125	-0.836382	C1	P1
mRNA_852	801	K01923 purC phosphoribosylaminoimidazole-succinocarboxamide synthase	9220	6.3.2.6	Phosphoribosylaminoimidazole-succinocarboxamide synthase.	Purine metabolism	Nucleotide Metabolism	METABOLIC	0.678407	-0.526786	0.482087	0.683793	0.859176	0.868028	0.829082	0.566613	0.647949	-0.83761	C1	P1
mRNA_1513	1429	K13280 SEC11, sipW signal peptidase, endoplasmic reticulum-type	9881	3.4.-.-	Acting on peptide bonds (peptide hydrolases).	Biotin metabolism	Metabolism of Cofactors and Vitamins	METABOLIC	0.359324	-0.743094	0.290999	0.590993	0.659614	0.721435	0.73003	0.249895	0.362432	-0.839625	C1	P1
mRNA_3639	3446	K11204 GCLC glutamate--cysteine ligase catalytic subunit	12007	6.3.2.2	Glutamate--cysteine ligase.	Glutamate metabolism	Amino Acid Metabolism	METABOLIC	0.707047	-0.45197	0.645383	0.755372	0.938726	0.924246	0.869169	0.714953	0.706119	-0.842284	C1	P1
mRNA_1343	1272	K00698 CHS1 chitin synthase	9711	2.4.1.16	Chitin synthase.	Aminosugars metabolism	Metabolism of Complex Carbohydrates	METABOLIC	0.614009	-0.519501	0.526627	0.539306	0.853429	0.746929	0.661466	0.727913	0.793678	-0.844974	C1	P1
mRNA_5076	4830	K00588 E2.1.1.104 caffeoyl-CoA O-methyltransferase	13444	2.1.1.104	Caffeoyl-CoA O-methyltransferase.	Flavonoids, stilbene and lignin biosynthesis	Biosynthesis of Secondary Metabolites	METABOLIC	0.661172	-0.512994	0.631429	0.59779	0.899972	0.803345	0.697831	0.680799	0.796124	-0.854314	C1	P1
mRNA_6642	6335	KOG2684 Sirtuin 5 and related class III sirtuins (SIR2 family)	15010	3.5.1.-	In linear amides.	Nicotinate and nicotinamide metabolism	Metabolism of Cofactors and Vitamins	METABOLIC	0.657057	-0.576009	0.479044	0.533665	0.842986	0.772565	0.701713	0.614334	0.755634	-0.855273	C1	P1
mRNA_1964	1862	K01495 GCH1, folE GTP cyclohydrolase I	10332	3.5.4.16	GTP cyclohydrolase I.	Folate biosynthesis	Metabolism of Cofactors and Vitamins	METABOLIC	0.487797	-0.680267	0.283514	0.502949	0.727575	0.698153	0.668688	0.498156	0.608392	-0.856502	C1	P1
mRNA_8374	7991	KOG0053 Cystathionine beta-lyases/cystathionine gamma-synthases	16742	4.4.1.8	Cystathionine beta-lyase.	Nitrogen metabolism	Energy Metabolism	METABOLIC	0.616183	-0.529571	0.557356	0.748482	0.885615	0.901107	0.87739	0.65241	0.625509	-0.856534	C1	P1
mRNA_6341	6044	K01867 WARS, trpS tryptophanyl-tRNA synthetase	14709	6.1.1.2	Tryptophan--tRNA ligase.	Tryptophan metabolism	Amino Acid Metabolism	METABOLIC	0.717045	-0.51739	0.541392	0.644746	0.899544	0.864581	0.80259	0.676475	0.749952	-0.856847	C1	P1
mRNA_1934	1834	HMMPfam-Cryptococcal mannosyltransferase 1-PF11735	10302	2.4.1.-	Hexosyltransferases.	O-Glycans biosynthesis	Metabolism of Complex Carbohydrates	METABOLIC	0.738696	-0.506057	0.582948	0.680906	0.917878	0.889957	0.825787	0.66984	0.74367	-0.857024	C1	P1
mRNA_1537	1453	K05284 PIGM phosphatidylinositol glycan, class M	9905	2.4.1.-	Hexosyltransferases.	O-Glycans biosynthesis	Metabolism of Complex Carbohydrates	METABOLIC	0.398349	-0.784522	0.214231	0.435157	0.648441	0.637567	0.610383	0.26599	0.503487	-0.857886	C1	P1
mRNA_255	245	K02320 POLA1 DNA polymerase alpha subunit A	8623	2.7.7.7	DNA-directed DNA polymerase.	Purine metabolism	Nucleotide Metabolism	METABOLIC	0.648832	-0.579009	0.489443	0.493243	0.824924	0.743074	0.660041	0.623158	0.767672	-0.858556	C1	P1
mRNA_6062	5775	K11121 SIR2 NAD-dependent histone deacetylase SIR2	14430	3.5.1.-	In linear amides.	Nicotinate and nicotinamide metabolism	Metabolism of Cofactors and Vitamins	METABOLIC	0.771125	-0.447189	0.65753	0.610644	0.932923	0.843015	0.741236	0.769178	0.859006	-0.859558	C1	P1
mRNA_8349	7967	K05349 bglX beta-glucosidase	16717	3.2.1.21	Beta-glucosidase.	Starch and sucrose metabolism	Metabolism of Complex Carbohydrates	METABOLIC	0.438275	-0.663163	0.51734	0.585628	0.781016	0.743715	0.695837	0.469802	0.561884	-0.86026	C1	P1
mRNA_1076	1018	K02324 POLE1 DNA polymerase epsilon subunit 1	9444	2.7.7.7	DNA-directed DNA polymerase.	Purine metabolism	Nucleotide Metabolism	METABOLIC	0.581544	-0.660973	0.379272	0.35226	0.74412	0.634796	0.540086	0.528134	0.75131	-0.861452	C1	P1
mRNA_7724	7370	KOG2644 3'-phosphoadenosine 5'-phosphosulfate sulfotransferase (PAPS reductase)/FAD synthetase and related enzymes	16092	2.7.7.2	FMN adenylyltransferase.	Riboflavin metabolism	Metabolism of Cofactors and Vitamins	METABOLIC	0.67744	-0.525179	0.614571	0.634035	0.903607	0.835268	0.747167	0.703901	0.784933	-0.865339	C1	P1
mRNA_4186	3975	KOG2806 Chitinase	12554	3.2.1.14	Chitinase.	Aminosugars metabolism	Metabolism of Complex Carbohydrates	METABOLIC	0.671988	-0.537995	0.526533	0.622471	0.878991	0.833948	0.774686	0.676691	0.746622	-0.867645	C1	P1
mRNA_799	751	K01893 NARS, asnS asparaginyl-tRNA synthetase	9167	6.1.1.22	Asparagine--tRNA ligase.	Alanine and aspartate metabolism	Amino Acid Metabolism	METABOLIC	0.527269	-0.702344	0.307298	0.386538	0.713502	0.634089	0.552037	0.413953	0.673578	-0.868185	C1	P1
mRNA_5116	4868	K00721 DPM1 dolichol-phosphate mannosyltransferase	13484	2.4.1.83	Dolichyl-phosphate beta-D-mannosyltransferase.	N-Glycans biosynthesis	Metabolism of Complex Carbohydrates	METABOLIC	0.535106	-0.608728	0.483581	0.642056	0.815203	0.808216	0.78271	0.568318	0.606781	-0.869002	C1	P1
mRNA_6409	6109	KOG2806 Chitinase	14777	3.2.1.14	Chitinase.	Aminosugars metabolism	Metabolism of Complex Carbohydrates	METABOLIC	0.792336	-0.450601	0.674421	0.681447	0.95238	0.897485	0.804881	0.737904	0.817514	-0.873612	C1	P1
mRNA_2574	2442	K10158 B3GAT3 galactosylgalactosylxylosylprotein 3-beta-glucuronosyltransferase 3	10942	2.4.1.135	Galactosylgalactosylxylosylprotein 3-beta-glucuronosyltransferase.	Chondroitin / heparan sulfate biosynthesis	Metabolism of Complex Carbohydrates	METABOLIC	0.470771	-0.685087	0.390298	0.520456	0.768743	0.71073	0.662767	0.543035	0.63704	-0.877365	C1	P1
mRNA_4042	3840	KOG0807 Carbon-nitrogen hydrolase	12410	3.6.1.29	Bis(5'-adenosyl)-triphosphatase.	Purine metabolism	Nucleotide Metabolism	METABOLIC	0.702742	-0.559349	0.536052	0.492595	0.872401	0.757388	0.649656	0.666512	0.850341	-0.886707	C1	P1
mRNA_1893	1796	HMMPfam-Amidohydrolase-PF04909,SUPERFAMILY--SSF51556	10261	3.1.1.65	L-rhamnono-1,4-lactonase.	Fructose and mannose metabolism	Carbohydrate Metabolism	METABOLIC	0.514182	-0.719069	0.332168	0.393071	0.730384	0.640989	0.573068	0.45165	0.701075	-0.900367	C1	P1
mRNA_3874	3674	KOG1535 Predicted fumarylacetoacetate hydralase	12242	3.7.1.5	Acylpyruvate hydrolase.	Tyrosine metabolism	Amino Acid Metabolism	METABOLIC	0.594111	-0.682668	0.436362	0.465836	0.809742	0.720177	0.632793	0.5343	0.750987	-0.913667	C1	P1
