# Supplementary material for: Nitrogen starvation causes lipid remodeling in Rhodotorula toruloides
Source: Microb Cell Fact. 2024 May 17;23:141. doi: 10.1186/s12934-024-02414-0 (PMC11102182; doi:10.1186/s12934-024-02414-0)
Supplement: Supplementary file 10 — Additional file 10. Table S4. Intracellular lipidomic data of R. toruloides IFO0880 grown in nitrogen-sufficient and nitrogen-deficient media at timepoints described in Figure 1. [file 12934_2024_2414_MOESM10_ESM.xlsx]

## Sheet: Mean
	CN-5-8h	CN-5-12h	CN-5-36h	CN-100-8h	CN-100-12h	CN-100-36h	CN-100-88h	CN-150-8h	CN-150-12h	CN-150-36h	CN-150-88h
Cer	1940.85	2091.29	2137.55	1929.62	1540.16	1478.19	916.56	1851.17	1523.13	1444.38	1198.41
DG	2520.59	1158.23	5326.22	2527.94	923.116	4595.21	1491.59	2295.86	1185.33	3830	3778.88
LPC	133.013	70.6445	211.657	238.891	35.5918	76.8351	3.68344	205.795	155.528	61.1874	4.34303
LPE	1701.66	289.406	520.508	2529.71	89.2669	135.351	25.1553	1721.6	151.772	100.203	33.0772
PC	6585.45	4955.75	4698.1	7428.25	3951.36	2239.7	16.1155	6693.9	4527.88	1455.81	28.3301
PE	20002.8	12354.2	9128.97	22481.5	6415.67	2763.59	29.9589	20165.4	7082.49	1961.11	53.265
PG	310.519	139.005	53.9025	311.695	49.0847	15.5763	8.37542	269.721	41.0359	11.7872	6.41628
PI	353.876	210.358	356.794	373.425	262.536	253.161	16.1094	385.981	254.397	250.602	35.3872
IPC	201.94	261.85	263.208	218.403	234.792	161.806	1.2563	208.563	233.722	110.975	1.10409
SM	98.4247	98.9372	75.0256	98.3921	113.901	126.701	417.673	101.754	122.605	148.516	264.607
TG	1729.41	1113.39	15276.3	2250.08	1489.87	18381.8	8988.54	2089.29	2199.35	16316	23827.7

## Sheet: Stdev
	CN-5-8h	CN-5-12h	CN-5-36h	CN-100-8h	CN-100-12h	CN-100-36h	CN-100-88h	CN-150-8h	CN-150-12h	CN-150-36h	CN-150-88h
Cer	74.6038	134.007	187.799	114.584	85.3317	44.753	36.0056	64.912	30.2826	22.9734	27.5678
DG	116.776	74.8772	640.594	136.323	34.9608	112.583	95.6857	40.7232	45.8153	125.309	71.8722
LPC	35.4086	26.6359	61.3367	65.1609	6.58051	14.4814	0.93849	28.9509	50.0962	10.9966	0.222453
LPE	184.508	38.7696	223.295	204.76	27.211	23.1382	14.0268	449.467	48.9158	22.1931	13.4309
PC	345.731	380.789	223.519	301.725	165.731	58.8924	0.602555	288.426	180.803	75.0146	2.52174
PE	1173.12	555.934	465.012	1354.02	189.034	62.5227	2.61394	656.631	367.496	88.7896	7.58463
PG	20.0523	10.5995	10.9429	18.9585	1.82289	0.637909	0.533682	12.9707	2.25351	0.79174	0.90642
PI	8.24243	13.3999	17.9061	9.10703	7.48168	10.4385	0.745995	6.87745	5.68682	6.41606	2.15188
IPC	7.3418	42.3758	34.9612	10.039	7.29368	11.7653	0.317373	9.29555	10.1541	4.87809	0.193433
SM	3.96491	5.03521	7.4189	1.87932	3.99808	7.06563	27.7712	3.81478	3.39475	9.45377	23.5496
TG	137.354	144.295	1604.71	223.665	113.172	266.002	265.852	133.737	211.813	428.734	201.957

## Sheet: COV
	CN-5-8h	CN-5-12h	CN-5-36h	CN-100-8h	CN-100-12h	CN-100-36h	CN-100-88h	CN-150-8h	CN-150-12h	CN-150-36h	CN-150-88h
Cer	3.84387	6.40786	8.78569	5.93819	5.54044	3.02757	3.92834	3.50654	1.98818	1.59054	2.30036
DG	4.63288	6.46481	12.0272	5.39267	3.78726	2.45001	6.41502	1.77376	3.86519	3.27177	1.90194
LPC	26.6204	37.7041	28.9793	27.2764	18.4889	18.8474	25.4786	14.0678	32.2103	17.972	5.12206
LPE	10.8428	13.3962	42.8993	8.09423	30.4827	17.095	55.7609	26.1075	32.2298	22.1482	40.6047
PC	5.24992	7.68378	4.75766	4.06186	4.19427	2.62948	3.73898	4.30878	3.99312	5.15278	8.90125
PE	5.86481	4.49997	5.09381	6.02283	2.94644	2.26238	8.72509	3.25622	5.1888	4.52752	14.2394
PG	6.45767	7.62531	20.3013	6.08239	3.71375	4.09539	6.372	4.80892	5.49156	6.71693	14.1269
PI	2.32919	6.37003	5.01861	2.43878	2.84977	4.12329	4.63081	1.78181	2.23541	2.56026	6.08094
IPC	3.63563	16.1832	13.2827	4.59653	3.10644	7.27123	25.2624	4.45696	4.34451	4.39567	17.5196
SM	4.02837	5.0893	9.8885	1.91003	3.51014	5.57662	6.64901	3.74903	2.76885	6.36551	8.89985
TG	7.94225	12.96	10.5046	9.9403	7.59606	1.44709	2.95768	6.40107	9.63071	2.6277	0.847572
